# Supplementary material for: Microarray profiling shows distinct differences between primary tumors and commonly used preclinical models in hepatocellular carcinoma
Source: BMC Cancer. 2015 Oct 31;15:828. doi: 10.1186/s12885-015-1814-8 (PMC4628260; doi:10.1186/s12885-015-1814-8)
Supplement: Additional file 2: — Expression profiling data of explant 261004. (XLS 110 kb) [file 12885_2015_1814_MOESM2_ESM.xls]

## Sheet: Orth_Up
(Explant261004 FDR<0.1, 1 way ANOVA algorithm)
152 probes were significantly upregulated in 3 orthotopic samples, compared to 4 ectopic samples
ID	Gene Symbol	Gene Title	RefSeq Transcript ID	Pvalue	Mean(Orth)	Mean(Ect)
201010_s_at	TXNIP	thioredoxin interacting protein	NM_006472	1.80745e-07	9.13018	7.29657
223861_at	---	---	---	1.96299e-06	5.30613	4.73703
212536_at	ANKRD44	ankyrin repeat domain 44	NM_153697	6.3048e-06	4.01334	3.16046
212503_s_at	LOC10431 /// TIMM23	translocase of inner mitochondrial membrane 23 homolog (yeast)-like /// transloc	NM_006327 /// XM_002342986 /// XM_002342987	6.98295e-06	11.6677	11.317
238194_at	LOC283738	hypothetical protein LOC283738	---	1.34605e-05	5.71918	5.40555
221132_at	FABP1	fatty acid binding protein 1, liver	NM_001443	1.34617e-05	14.2847	12.8619
1555736_a_at	LOC55908	hepatocellular carcinoma-associated gene TD26	NM_018687	2.08943e-05	8.9972	5.76194
223223_at	RASSF4	Ras association (RalGDS/AF-6) domain family member 4	NM_032023	2.11199e-05	7.56464	6.86161
235778_s_at	GTF2I /// GTF2IP1 /// LOC100093631	general transcription factor IIi /// general transcription factor IIi, pseudogen	NM_001163636 /// NM_001518 /// NM_032999 /// NM_033000 /// NM_033001 /// NR_0022	2.1423e-05	11.0593	10.6604
225535_s_at	---	---	---	2.63664e-05	3.36753	3.10527
206075_s_at	TMEM143	transmembrane protein 143	NM_018273	2.71796e-05	5.38897	5.26049
1562102_at	MED14	mediator complex subunit 14	NM_004229	2.76517e-05	5.19726	4.55797
212947_at	TRIM47	tripartite motif-containing 47	NM_033452	2.90798e-05	7.14692	6.90548
231469_at	SPAG6	sperm associated antigen 6	NM_012443 /// NM_172242	3.86671e-05	5.71355	5.16825
205892_s_at	---	---	---	3.86888e-05	3.09214	2.82072
222768_s_at	TXNIP	thioredoxin interacting protein	NM_006472	3.92328e-05	8.04722	6.85629
220251_at	TXNIP	thioredoxin interacting protein	NM_006472	4.94923e-05	7.13525	5.80393
203438_at	---	---	---	6.78088e-05	4.04126	3.85653
220437_at	SCD	stearoyl-CoA desaturase (delta-9-desaturase)	NM_005063	6.95731e-05	10.1043	9.18151
226436_at	TF	transferrin	NM_001063	7.50331e-05	12.3439	11.5574
201065_s_at	TESK2	testis-specific kinase 2	NM_007170	7.58979e-05	6.71532	6.34172
204446_s_at	SLC2A8	solute carrier family 2 (facilitated glucose transporter), member 8	NM_014580	9.32556e-05	7.24921	7.0357
212795_at	LOC100127983	hypothetical protein LOC100127983	XM_001722508 /// XM_001722530 /// XM_001722571	9.72538e-05	4.11302	3.20794
236622_at	TKT	transketolase	NM_001064 /// NM_001135055 /// NM_001135056	0.000107149	6.31769	5.88322
223062_s_at	VTN	vitronectin	NM_000638	0.000107349	9.2505	8.65924
244618_at	LGSN	lengsin, lens protein with glutamine synthetase domain	NM_001143940 /// NM_016571	0.000109215	6.10745	4.88281
219589_s_at	NCRNA00174	non-protein coding RNA 174	NR_026873	0.000111153	5.7726	5.38232
215167_at	SLC16A3	solute carrier family 16, member 3 (monocarboxylic acid transporter 4)	NM_001042422 /// NM_001042423 /// NM_004207	0.000112247	9.50861	8.84945
200924_s_at	TST	thiosulfate sulfurtransferase (rhodanese)	NM_003312	0.000113755	11.5778	10.883
225868_at	---	---	---	0.000120315	5.1763	4.87224
217540_at	SERINC5	serine incorporator 5	NM_001174071 /// NM_001174072 /// NM_178276	0.000124352	8.91276	8.54059
1556063_s_at	WWP1	WW domain containing E3 ubiquitin protein ligase 1	NM_007013	0.000128362	9.39018	9.11919
216336_x_at	SLC1A7	solute carrier family 1 (glutamate transporter), member 7	NM_006671	0.000130606	8.54102	7.44401
1555471_a_at	CYB5A	cytochrome b5 type A (microsomal)	NM_001914 /// NM_148923	0.000134393	10.9711	10.2604
210032_s_at	GATAD2B	GATA zinc finger domain containing 2B	NM_020699	0.000143388	7.0672	6.73384
238174_at	KNG1	kininogen 1	NM_000893 /// NM_001102416 /// NM_001166451	0.000143596	6.61531	5.6666
224588_at	PRSS1	protease, serine, 1 (trypsin 1)	NM_002769	0.000154459	3.83096	3.54666
201009_s_at	CA10	carbonic anhydrase X	NM_001082533 /// NM_001082534 /// NM_020178	0.000163361	3.729	3.35906
232578_at	ATP2B2	ATPase, Ca++ transporting, plasma membrane 2	NM_001001331 /// NM_001683	0.000171229	8.94343	6.70068
225609_at	TRIM26	tripartite motif-containing 26	NM_003449	0.000171818	7.64479	7.176
233180_at	TF	transferrin	NM_001063	0.000178776	12.2325	11.5016
225399_at	PFKP	phosphofructokinase, platelet	NM_002627	0.00017939	8.67321	8.36138
212075_s_at	AP1G1	adaptor-related protein complex 1, gamma 1 subunit	NM_001030007 /// NM_001128	0.000180679	7.23377	6.74087
217672_x_at	CACNB1	calcium channel, voltage-dependent, beta 1 subunit	NM_000723 /// NM_199247 /// NM_199248	0.00018411	5.13312	4.79961
201008_s_at	PDK2	pyruvate dehydrogenase kinase, isozyme 2	NM_002611	0.000190897	6.57849	6.25833
204744_s_at	USP20	ubiquitin specific peptidase 20	NM_001008563 /// NM_001110303 /// NM_006676	0.000197268	5.99885	5.70362
212504_at	ACTR3	ARP3 actin-related protein 3 homolog (yeast)	NM_005721	0.000199733	10.278	10.0974
242335_at	CYB5A	cytochrome b5 type A (microsomal)	NM_001914 /// NM_148923	0.000206508	11.316	10.6707
222274_at	AP2A1	adaptor-related protein complex 2, alpha 1 subunit	NM_014203 /// NM_130787	0.000208722	3.95328	3.71338
232674_at	DEFB1	defensin, beta 1	NM_005218	0.000219375	8.94537	7.55274
206109_at	PHF15	PHD finger protein 15	NM_015288	0.000219537	5.76054	5.27629
240495_at	NASP	nuclear autoantigenic sperm protein (histone-binding)	NM_002482 /// NM_152298 /// NM_172164	0.000231281	10.592	10.134
ID	Gene Symbol	Gene Title	RefSeq Transcript ID	Pvalue	Mean(Orth)	Mean(Ect)
230257_s_at	MON1B	MON1 homolog B (yeast)	NM_014940	0.000237652	7.2122	6.79606
200831_s_at	LOC148987	hypothetical protein LOC148987	---	0.000241492	2.77078	2.50416
220180_at	ACTR3	ARP3 actin-related protein 3 homolog (yeast)	NM_005721	0.00025513	11.7801	11.55
225400_at	EEF1D	eukaryotic translation elongation factor 1 delta (guanine nucleotide exchange pr	NM_001130053 /// NM_001130054 /// NM_001130055 /// NM_001130056 /// NM_001130057	0.000256821	12.0144	11.791
1560019_at	VIL1	villin 1	NM_007127	0.000259046	8.97599	8.58913
203400_s_at	ORM1	orosomucoid 1	NM_000607	0.000260238	8.7959	6.1356
205486_at	C8G	complement component 8, gamma polypeptide	NM_000606	0.000262788	6.95127	6.11214
224650_at	H19	H19, imprinted maternally expressed transcript (non-protein coding)	NR_002196	0.00026669	10.3252	7.06605
229632_s_at	VGLL4	vestigial like 4 (Drosophila)	NM_001128219 /// NM_001128220 /// NM_001128221 /// NM_014667	0.000276888	9.282	8.81759
206617_s_at	VASN	vasorin	NM_138440	0.000277965	7.11434	5.64071
227138_at	TTTY7	testis-specific transcript, Y-linked 7 (non-protein coding)	NR_001534	0.000279365	5.19739	5.01423
201650_at	CEACAM8	carcinoembryonic antigen-related cell adhesion molecule 8	NM_001816	0.000287014	6.59477	3.11266
212530_at	COPG	coatomer protein complex, subunit gamma	NM_016128	0.000287981	8.8964	8.53982
203261_at	DBI	diazepam binding inhibitor (GABA receptor modulator, acyl-CoA binding protein)	NM_001079862 /// NM_001079863 /// NM_001178017 /// NM_001178041 /// NM_001178042	0.000287737	12.2025	11.7233
218985_at	ARHGEF2	Rho/Rac guanine nucleotide exchange factor (GEF) 2	NM_001162383 /// NM_001162384 /// NM_004723	0.000289128	9.54213	8.70979
1557961_s_at	JAM3	junctional adhesion molecule 3	NM_032801	0.000294419	5.32691	4.86807
204702_s_at	RTN4	reticulon 4	NM_007008 /// NM_020532 /// NM_153828 /// NM_207520 /// NM_207521	0.000299201	11.6944	11.4351
221690_s_at	ACLY	ATP citrate lyase	NM_001096 /// NM_198830	0.000305466	11.2476	10.9559
230368_at	APOC3	apolipoprotein C-III	NM_000040	0.000306359	12.9038	10.0173
228205_at	AAK1	AP2 associated kinase 1	NM_014911	0.000306752	4.07091	3.84779
219517_at	BTN3A2	butyrophilin, subfamily 3, member A2	NM_007047	0.000309133	6.19446	5.92955
204534_at	SLC35B3	solute carrier family 35, member B3	NM_001142540 /// NM_001142541 /// NM_015948	0.000310821	5.52809	5.00297
221728_x_at	HNRNPK	heterogeneous nuclear ribonucleoprotein K	NM_002140 /// NM_031262 /// NM_031263	0.000317557	12.4378	12.3014
243166_at	RPL15	ribosomal protein L15	NM_002948	0.000318202	13.4163	13.3105
220393_at	UGT3A1	UDP glycosyltransferase 3 family, polypeptide A1	NM_001171873 /// NM_152404	0.000323632	4.86593	4.56797
235026_at	LMNA	Lamin A/C	NM_005572 /// NM_170707 /// NM_170708	0.000348658	3.45291	3.27668
235397_at	---	---	---	0.000349747	3.19291	2.86626
202856_s_at	TRAM1	translocation associated membrane protein 1	NM_014294	0.000350849	9.80148	9.47895
209605_at	BCAR1	breast cancer anti-estrogen resistance 1	NM_001170714 /// NM_001170715 /// NM_001170716 /// NM_001170717 /// NM_001170718	0.000351518	7.12226	6.82162
227220_at	BMI1	BMI1 polycomb ring finger oncogene	NM_005180	0.000359649	10.3812	10.0196
1563614_at	ZNF204P	zinc finger protein 204 (pseudogene)	NR_002722 /// NR_024553	0.000361442	5.26791	4.91865
1566549_at	---	---	---	0.00037043	5.35011	5.15379
212812_at	MAPKAP1	mitogen-activated protein kinase associated protein 1	NM_001006617 /// NM_001006618 /// NM_001006619 /// NM_001006620 /// NM_001006621	0.000379378	6.6729	6.17913
232181_at	LEAP2	liver expressed antimicrobial peptide 2	NM_052971	0.000380253	9.17027	8.3015
212638_s_at	MRPS6	mitochondrial ribosomal protein S6	NM_032476	0.00038135	9.0577	8.7536
243623_at	HOXB4	homeobox B4	NM_024015	0.000384712	5.43537	5.16727
215726_s_at	HAL	histidine ammonia-lyase	NM_002108	0.000394047	8.79986	6.21588
210768_x_at	ALDH4A1	aldehyde dehydrogenase 4 family, member A1	NM_001161504 /// NM_003748 /// NM_170726	0.00039494	8.6835	7.48562
223044_at	ABCD1	ATP-binding cassette, sub-family D (ALD), member 1	NM_000033	0.000395761	6.10508	5.8799
227017_at	CYB5A	cytochrome b5 type A (microsomal)	NM_001914 /// NM_148923	0.000396417	11.4649	10.8669
243880_at	INPP1	inositol polyphosphate-1-phosphatase	NM_001128928 /// NM_002194	0.000400156	10.3579	9.92051
225393_at	CELSR3	cadherin, EGF LAG seven-pass G-type receptor 3 (flamingo homolog, Drosophila)	NM_001407	0.000400747	7.16759	6.71811
206054_at	ACTR3	ARP3 actin-related protein 3 homolog (yeast)	NM_005721	0.000399599	10.4669	10.2029
202673_at	TBC1D8	TBC1 domain family, member 8 (with GRAM domain)	NM_001102426	0.000410304	7.8902	7.40796
1557141_at	ACSBG1	acyl-CoA synthetase bubblegum family member 1	NM_015162	0.000411573	3.67887	3.4264
225591_at	SCAND1	SCAN domain containing 1	NM_016558 /// NM_033630	0.00041477	9.61032	9.24396
236330_at	---	---	---	0.000416497	5.37891	5.09466
217678_at	SNRNP48	small nuclear ribonucleoprotein 48kDa (U11/U12)	NM_152551	0.000417732	7.55135	7.18565
205421_at	TBC1D16	TBC1 domain family, member 16	NM_019020	0.000419403	7.6241	7.13862
231202_at	FAM20A	family with sequence similarity 20, member A	NM_017565 /// NR_027751	0.000426582	5.82108	5.40307
205869_at	DBI	diazepam binding inhibitor (GABA receptor modulator, acyl-CoA binding protein)	NM_001079862 /// NM_001079863 /// NM_001178017 /// NM_001178041 /// NM_001178042	0.000437643	12.3505	11.8965
226771_at	FZD4	frizzled homolog 4 (Drosophila)	NM_012193	0.000439027	4.52057	4.31651
232899_at	ZFP3	zinc finger protein 3 homolog (mouse)	NM_153018	0.000443101	3.89053	3.29868
214101_s_at	USP4	ubiquitin specific peptidase 4 (proto-oncogene)	NM_003363 /// NM_199443	0.000443762	7.60625	7.20273
204332_s_at	RASSF4	Ras association (RalGDS/AF-6) domain family member 4	NM_032023	0.000446023	6.65207	6.11793
223550_s_at	BDH1	3-hydroxybutyrate dehydrogenase, type 1	NM_004051 /// NM_203314 /// NM_203315	0.000457436	6.45518	5.22032
ID	Gene Symbol	Gene Title	RefSeq Transcript ID	Pvalue	Mean(Orth)	Mean(Ect)
1561973_at	H19	H19, imprinted maternally expressed transcript (non-protein coding)	NR_002196	0.000459607	11.5129	8.29623
214787_at	IFFO1	intermediate filament family orphan 1	NM_001039670 /// NM_080730 /// NM_080731	0.000463827	7.58228	7.31983
1555202_a_at	MTSS1	metastasis suppressor 1	NM_014751	0.000487315	10.5932	9.99138
204685_s_at	SERPIND1	serpin peptidase inhibitor, clade D (heparin cofactor), member 1	NM_000185	0.000499541	11.6879	8.41112
204001_at	CCDC114	coiled-coil domain containing 114	NM_144577	0.00050326	5.23451	4.93362
202702_at	LOC652346 /// PML	similar to promyelocytic leukemia protein isoform 1 /// promyelocytic leukemia	NM_002675 /// NM_033238 /// NM_033239 /// NM_033240 /// NM_033244 /// NM_033246	0.000527018	5.32753	4.94831
213245_at	HDAC3	histone deacetylase 3	NM_003883	0.000533357	6.90008	6.54937
206368_at	---	---	---	0.000534492	6.21051	5.89717
214063_s_at	YME1L1	YME1-like 1 (S. cerevisiae)	NM_014263 /// NM_139312	0.000541304	10.7452	10.4824
228829_at	TMEM208	transmembrane protein 208	NM_014187	0.000542033	9.9432	9.67488
201037_at	CYHR1	cysteine/histidine-rich 1	NM_001129888 /// NM_032687 /// NM_138496	0.000545652	6.60644	6.00211
205997_at	---	---	---	0.000545803	4.72666	4.41611
203350_at	DYNC1LI1	dynein, cytoplasmic 1, light intermediate chain 1	NM_016141	0.00054674	8.35118	8.02548
235353_at	ZC3H3	zinc finger CCCH-type containing 3	NM_015117	0.000552178	6.30729	6.03337
235196_at	SDC1	syndecan 1	NM_001006946 /// NM_002997	0.000553923	10.1409	9.64913
201145_at	---	---	---	0.000562511	3.197	2.88001
210967_x_at	SLC22A14	solute carrier family 22, member 14	NM_004803	0.00056255	6.03546	5.74017
217777_s_at	STAU1	staufen, RNA binding protein, homolog 1 (Drosophila)	NM_001037328 /// NM_004602 /// NM_017452 /// NM_017453 /// NM_017454	0.000568393	11.0016	10.6193
210131_x_at	DTX2	deltex homolog 2 (Drosophila)	NM_001102594 /// NM_001102595 /// NM_001102596 /// NM_020892	0.000571349	6.31414	5.90239
226942_at	ADAP1	ArfGAP with dual PH domains 1	NM_006869	0.000578304	6.88546	6.38504
210410_s_at	USP4	ubiquitin specific peptidase 4 (proto-oncogene)	NM_003363 /// NM_199443	0.00060078	8.7059	8.23944
202590_s_at	---	---	---	0.000603069	4.80489	4.38545
235107_at	CNR2	cannabinoid receptor 2 (macrophage)	NM_001841	0.000614534	5.3719	5.05272
203965_at	APOA2	apolipoprotein A-II	NM_001643	0.000615897	15.3356	14.5409
213102_at	FAM21A /// FAM21B /// FAM21C /// FAM21D	family with sequence similarity 21, member A /// family with sequence similarity	NM_001005751 /// NM_001169106 /// NM_001169107 /// NM_015262 /// NM_018232 /// X	0.000616383	9.74482	9.40836
227238_at	SCD	stearoyl-CoA desaturase (delta-9-desaturase)	NM_005063	0.000616721	7.92727	7.34177
228434_at	RGS20	regulator of G-protein signaling 20	NM_003702 /// NM_170587	0.000619357	3.72263	3.25797
207843_x_at	DBI	diazepam binding inhibitor (GABA receptor modulator, acyl-CoA binding protein)	NM_001079862 /// NM_001079863 /// NM_001178017 /// NM_001178041 /// NM_001178042	0.0006232	11.7196	11.1897
201199_s_at	LRP1	low density lipoprotein receptor-related protein 1	NM_002332	0.000623451	7.45205	6.85586
234068_s_at	TEAD4	TEA domain family member 4	NM_003213 /// NM_201441 /// NM_201443	0.000636139	6.6312	6.29337
219029_at	PCBP2	poly(rC) binding protein 2	NM_001098620 /// NM_001128911 /// NM_001128912 /// NM_001128913 /// NM_001128914	0.000636316	8.07624	7.41313
1555834_at	FLJ46321	FAM75-like protein FLJ46321	NM_001001670	0.000640204	6.24318	5.95554
210397_at	UTRN	utrophin	NM_007124	0.00064659	5.02984	4.73217
208202_s_at	HRH4	histamine receptor H4	NM_001143828 /// NM_001160166 /// NM_021624	0.000649378	2.69384	2.39616
210405_x_at	TMEM45A	transmembrane protein 45A	NM_018004	0.000660579	9.538	8.35943
215983_s_at	RNF181	Ring finger protein 181	NM_016494	0.000665429	6.15357	5.80839
241503_at	FBXO33	F-box protein 33	NM_203301	0.000674147	7.89347	7.35592
201970_s_at	USP9X	ubiquitin specific peptidase 9, X-linked	NM_001039590 /// NM_001039591	0.000675186	11.2736	10.8259
226569_s_at	PNPLA3	patatin-like phospholipase domain containing 3	NM_025225	0.000678436	6.87828	6.4622
225463_x_at	ORM1 /// ORM2	orosomucoid 1 /// orosomucoid 2	NM_000607 /// NM_000608	0.000679851	6.88132	5.08868
233557_s_at	WDFY2	WD repeat and FYVE domain containing 2	NM_052950	0.000715322	6.99184	6.53871
1557566_at	C21orf37	chromosome 21 open reading frame 37	NM_001005521	0.000716035	3.28308	3.05693
214592_s_at	ALDOB	aldolase B, fructose-bisphosphate	NM_000035	0.00071749	4.26543	3.84981
217588_at	CACNG4	calcium channel, voltage-dependent, gamma subunit 4	NM_014405	0.000722937	9.12583	8.91782

## Sheet: Sub_Up
(Explant261004 FDR<0.1, 1 way ANOVA algorithm)
244 probes were significantly upregulated in 4 ectopic samples, compared to 3 orthotopic samples
ID	Gene Symbol	Gene Title	RefSeq Transcript ID	Pvalue	Mean(Orth)	Mean(Ect)
203260_at	HORMAD1	HORMA domain containing 1	NM_032132	1.1878e-06	2.40308	7.20956
221539_at	ATP11B	ATPase, class VI, type 11B	NM_014616	1.76709e-06	7.8453	8.3023
221505_at	DIP2C	DIP2 disco-interacting protein 2 homolog C (Drosophila)	NM_014974	1.80014e-06	6.36756	7.25052
52285_f_at	CLDN18	claudin 18	NM_001002026 /// NM_016369	2.36055e-06	4.0399	6.51247
203690_at	AGTRAP	angiotensin II receptor-associated protein	NM_001040194 /// NM_001040195 /// NM_001040196 /// NM_001040197 /// NM_020350	4.47894e-06	7.68348	8.24705
212227_x_at	ARV1	ARV1 homolog (S. cerevisiae)	NM_022786	4.96628e-06	8.79075	9.34291
213101_s_at	CSNK2A1	casein kinase 2, alpha 1 polypeptide	NM_001895 /// NM_177559 /// NM_177560	8.691e-06	7.08202	7.40414
203113_s_at	AKR1C1	Aldo-keto reductase family 1, member C1 (dihydrodiol dehydrogenase 1; 20-alpha (	NM_001353	1.06334e-05	8.32677	9.25032
205506_at	SLC9A8	solute carrier family 9 (sodium/hydrogen exchanger), member 8	NM_015266	1.10111e-05	6.01878	6.29529
205040_at	TRMT6	tRNA methyltransferase 6 homolog (S. cerevisiae)	NM_015939	1.74368e-05	8.34427	8.71376
214218_s_at	C1orf107	chromosome 1 open reading frame 107	NM_014388	1.86958e-05	6.71285	7.47935
210324_at	STC2	stanniocalcin 2	NM_003714	1.97204e-05	7.37881	9.12977
1557352_at	ALOX5	arachidonate 5-lipoxygenase	NM_000698	2.16788e-05	2.7616	4.9052
225258_at	KIAA1033	KIAA1033	NM_015275	2.17073e-05	9.10807	9.60178
224997_x_at	PIGM	phosphatidylinositol glycan anchor biosynthesis, class M	NM_145167	2.2066e-05	4.86928	5.61046
224413_s_at	PSAT1	phosphoserine aminotransferase 1	NM_021154 /// NM_058179	2.45419e-05	11.3732	11.9541
202433_at	SLC3A2	solute carrier family 3 (activators of dibasic and neutral amino acid transport)	NM_001012661 /// NM_001012662 /// NM_001012663 /// NM_001012664 /// NM_001013251	2.79661e-05	9.36698	10.1308
1554822_at	FAM55C	family with sequence similarity 55, member C	NM_001134456 /// NM_145037	3.02275e-05	5.09068	5.62007
232466_at	RPP30	ribonuclease P/MRP 30kDa subunit	NM_001104546 /// NM_006413	3.06462e-05	4.72109	5.26689
212399_s_at	MT1E	metallothionein 1E	NM_175617	3.28077e-05	7.91831	9.24282
225867_at	FMN2	formin 2	NM_020066	3.6131e-05	4.3959	5.56098
233151_s_at	XIST	X (inactive)-specific transcript (non-protein coding)	NR_001564	3.91956e-05	3.2961	8.27644
220771_at	CLDN18	claudin 18	NM_001002026 /// NM_016369	4.02128e-05	2.29853	7.39406
226585_at	GSR	glutathione reductase	NM_000637	4.20966e-05	8.86634	9.78538
205526_s_at	---	---	---	4.26346e-05	4.86289	5.23124
229633_at	TSEN15	tRNA splicing endonuclease 15 homolog (S. cerevisiae)	NM_001127394 /// NM_052965 /// NR_023349	4.2893e-05	8.02481	8.87301
206676_at	CSNK2A1	casein kinase 2, alpha 1 polypeptide	NM_001895 /// NM_177559 /// NM_177560	4.78992e-05	8.4301	8.92375
217749_at	EIF1	eukaryotic translation initiation factor 1	NM_005801	4.85722e-05	6.72453	7.08753
211070_x_at	IARS	isoleucyl-tRNA synthetase	NM_002161 /// NM_013417	5.31351e-05	11.5821	11.8741
209435_s_at	DIP2C	DIP2 disco-interacting protein 2 homolog C (Drosophila)	NM_014974	5.55235e-05	6.99719	7.70033
241371_at	SLC25A37	solute carrier family 25, member 37	NM_016612	5.55613e-05	4.78504	5.52638
1552344_s_at	ZDHHC8P1	zinc finger, DHHC-type containing 8 pseudogene 1	NR_003950	5.69485e-05	5.65694	6.5562
239906_at	UCN2	urocortin 2	NM_033199	6.63608e-05	5.35543	5.60426
212813_at	FUT1	fucosyltransferase 1 (galactoside 2-alpha-L-fucosyltransferase, H blood group)	NM_000148	6.72089e-05	5.03693	6.1898
203714_s_at	TSEN15	tRNA splicing endonuclease 15 homolog (S. cerevisiae)	NM_001127394 /// NM_052965 /// NR_023349	6.8062e-05	7.88121	8.34639
211509_s_at	CCDC68	coiled-coil domain containing 68	NM_001143829 /// NM_025214	7.01794e-05	7.52683	8.22198
222874_s_at	TSEN15	tRNA splicing endonuclease 15 homolog (S. cerevisiae)	NM_001127394 /// NM_052965 /// NR_023349	7.45638e-05	7.0741	7.70565
1553134_s_at	MGC11082	hypothetical LOC84777	XR_079546 /// XR_079560	7.47572e-05	4.48335	5.7353
201128_s_at	MAL2	mal, T-cell differentiation protein 2	NM_052886	7.80361e-05	10.1165	10.6691
202471_s_at	INTS10	integrator complex subunit 10	NM_018142	7.85574e-05	8.00637	8.7179
215506_s_at	RENBP	renin binding protein	NM_002910	8.17731e-05	5.99018	6.44456
223511_at	CRTAP	cartilage associated protein	NM_006371	8.48414e-05	6.70673	7.69211
205820_s_at	KRT19	keratin 19	NM_002276	8.69654e-05	6.74836	9.3377
238100_at	NEK7	NIMA (never in mitosis gene a)-related kinase 7	NM_133494	8.73648e-05	9.45106	9.79225
202890_at	DCTN6	dynactin 6	NM_006571	8.75699e-05	9.39975	10.1161
212613_at	NFE2L3	nuclear factor (erythroid-derived 2)-like 3	NM_004289	0.000102587	5.64769	6.66977
231003_at	NLRP2	NLR family, pyrin domain containing 2	NM_001174081 /// NM_001174082 /// NM_001174083 /// NM_017852	0.000103899	3.74292	6.13701
200775_s_at	ERF	Ets2 repressor factor	NM_006494	0.000104015	5.84832	6.20916
223618_at	ELL3 /// SERINC4	elongation factor RNA polymerase II-like 3 /// serine incorporator 4	NM_001033517 /// NM_025165	0.000107348	6.34457	7.13113
221475_s_at	XIST	X (inactive)-specific transcript (non-protein coding)	NR_001564	0.000107766	2.70307	6.75552
237572_at	SLC30A5	solute carrier family 30 (zinc transporter), member 5	NM_022902 /// NM_024055	0.000108305	4.80212	5.08499
235512_at	C12orf66	chromosome 12 open reading frame 66	NM_152440	0.000110278	6.20878	6.48727
1554352_s_at	NFXL1	nuclear transcription factor, X-box binding-like 1	NM_152995	0.000117147	7.72209	8.14607
218588_s_at	MTBP	Mdm2, transformed 3T3 cell double minute 2, p53 binding protein (mouse) binding	NM_022045	0.000118485	4.03616	4.90455
202381_at	PPARGC1B	peroxisome proliferator-activated receptor gamma, coactivator 1 beta	NM_001172698 /// NM_001172699 /// NM_133263	0.000127941	5.80671	6.47077
226545_at	TMCO1	transmembrane and coiled-coil domains 1	NM_019026	0.000134547	9.64974	9.78055
ID	Gene Symbol	Gene Title	RefSeq Transcript ID	Pvalue	Mean(Orth)	Mean(Ect)
213702_x_at	SLC40A1	solute carrier family 40 (iron-regulated transporter), member 1	NM_014585	0.000135551	8.69436	9.42095
203650_at	ERICH1	glutamate-rich 1	NM_207332	0.000135878	6.84775	7.35274
225035_x_at	GOSR2	golgi SNAP receptor complex member 2	NM_001012511 /// NM_004287 /// NM_054022	0.000138431	3.11653	5.76196
1560431_at	DPM1	dolichyl-phosphate mannosyltransferase polypeptide 1, catalytic subunit	NM_003859	0.000146479	11.138	11.3763
226528_at	FAM188B	family with sequence similarity 188, member B	NM_032222	0.000148013	5.41208	5.97945
244225_x_at	FBXO25	F-box protein 25	NM_012173 /// NM_183420 /// NM_183421	0.000148732	8.28496	8.75539
209035_at	---	---	---	0.000151276	4.66744	5.55275
1561143_at	SLC7A11	solute carrier family 7, (cationic amino acid transporter, y+ system) member 11	NM_014331	0.000152391	8.02227	9.53386
201399_s_at	SLC22A3	solute carrier family 22 (extraneuronal monoamine transporter), member 3	NM_021977	0.000153081	7.38224	7.99896
221133_s_at	ALDH1L2	aldehyde dehydrogenase 1 family, member L2	NM_001034173 /// NR_027752	0.000153992	4.07361	5.39189
223116_at	ATP8B2	ATPase, class I, type 8B, member 2	NM_001005855 /// NM_020452	0.000155557	7.93129	8.53788
209718_at	FAM41C /// RPL23AP7 /// RPL23AP82	family with sequence similarity 41, member C /// ribosomal protein L23a pseudoge	NR_000029 /// NR_024528 /// NR_024529 /// NR_024530 /// NR_024531 /// NR_026981	0.00015801	7.22219	7.61112
221920_s_at	NPEPPS	Aminopeptidase puromycin sensitive	NM_006310	0.000159429	5.19244	5.70765
222746_s_at	AGA	aspartylglucosaminidase	NM_000027 /// NM_001171988 /// NR_033655	0.000160476	8.08895	8.68866
202265_at	SMARCC2	SWI/SNF related, matrix associated, actin dependent regulator of chromatin, subf	NM_001130420 /// NM_003075 /// NM_139067	0.0001656	3.91316	4.4371
214823_at	DENND4A	DENN/MADD domain containing 4A	NM_001144823 /// NM_005848	0.000166359	6.87301	7.44301
225848_at	RPRD1A	regulation of nuclear pre-mRNA domain containing 1A	NM_018170	0.000167316	6.63098	7.35633
228990_at	SNAPC3	small nuclear RNA activating complex, polypeptide 3, 50kDa	NM_001039697	0.000171388	7.27684	7.66407
222841_s_at	ADCY1	adenylate cyclase 1 (brain)	NM_021116	0.000173567	5.3353	8.02267
227671_at	CPLX2	complexin 2	NM_001008220 /// NM_006650	0.000175076	5.35686	5.86903
1563243_at	ATF7	activating transcription factor 7	NM_001130059 /// NM_001130060 /// NM_006856	0.000179343	7.74743	8.08377
205047_s_at	ADAM28	ADAM metallopeptidase domain 28	NM_014265 /// NM_021777	0.00017962	4.63394	6.2305
210792_x_at	SEL1L3	Sel-1 suppressor of lin-12-like 3 (C. elegans)	NM_015187	0.000181643	5.82192	6.46264
225174_at	CDC73	cell division cycle 73, Paf1/RNA polymerase II complex component, homolog (S. ce	NM_024529	0.000182411	7.49922	7.82797
244463_at	HAX1	HCLS1 associated protein X-1	NM_001018837 /// NM_006118	0.000183116	10.5813	10.9086
210950_s_at	PTPLAD1	protein tyrosine phosphatase-like A domain containing 1	NM_016395	0.000184562	9.79378	10.3375
212130_x_at	SDHC	succinate dehydrogenase complex, subunit C, integral membrane protein, 15kDa	NM_001035511 /// NM_001035512 /// NM_001035513 /// NM_003001	0.000186711	10.9638	11.1711
227040_at	PHF20L1	PHD finger protein 20-like 1	NM_016018 /// NM_032205 /// NM_198513	0.000186997	7.89941	8.47232
229845_at	C6orf26 /// MSH5	chromosome 6 open reading frame 26 /// mutS homolog 5 (E. coli)	NM_001039651 /// NM_002441 /// NM_025259 /// NM_172165 /// NM_172166	0.000187946	6.82359	7.15036
1552648_a_at	---	---	---	0.000192538	7.03667	7.40014
1552362_a_at	MUC15	mucin 15, cell surface associated	NM_001135091 /// NM_001135092 /// NM_145650	0.000203921	4.56705	5.73651
224919_at	BTNL9	butyrophilin-like 9	NM_152547	0.000204389	3.00414	6.2929
231767_at	PSMD1	proteasome (prosome, macropain) 26S subunit, non-ATPase, 1	NM_002807	0.0002086	10.9298	11.0688
221761_at	C5orf28	chromosome 5 open reading frame 28	NM_022483	0.000211892	8.14338	8.88244
206643_at	UCHL1	Ubiquitin carboxyl-terminal esterase L1 (ubiquitin thiolesterase)	NM_004181	0.000213627	5.07231	5.68563
203722_at	TNFRSF10B	tumor necrosis factor receptor superfamily, member 10b	NM_003842 /// NM_147187 /// NR_027140	0.00022121	6.53901	7.15293
222886_at	UBXN8	UBX domain protein 8	NM_005671	0.000221506	8.15102	8.98308
205142_x_at	FAM81A	Family with sequence similarity 81, member A	NM_152450	0.000225661	5.16128	5.84297
226919_at	CHTF18	CTF18, chromosome transmission fidelity factor 18 homolog (S. cerevisiae)	NM_022092	0.000231984	6.716	7.01974
209366_x_at	GPR89A	G protein-coupled receptor 89A	NM_001097612 /// NM_001097613	0.000236312	8.82438	9.05981
202595_s_at	SNAPC5	small nuclear RNA activating complex, polypeptide 5, 19kDa	NM_006049	0.000242637	4.90279	5.62481
242928_at	CATSPER2 /// CATSPER2P1	cation channel, sperm associated 2 /// cation channel, sperm associated 2 pseudo	NM_054020 /// NM_172095 /// NM_172097 /// NR_002318	0.0002433	5.76079	6.04601
202794_at	HDDC2	HD domain containing 2	NM_016063	0.000243494	4.82984	5.39872
40020_at	EIF4EBP1	eukaryotic translation initiation factor 4E binding protein 1	NM_004095	0.000246956	9.23419	10.1048
200996_at	ANP32E	acidic (leucine-rich) nuclear phosphoprotein 32 family, member E	NM_001136478 /// NM_001136479 /// NM_030920	0.000248488	10.0068	10.3529
209078_s_at	CEP76	centrosomal protein 76kDa	NM_024899	0.000250296	7.98811	8.4415
215136_s_at	TUBGCP3	tubulin, gamma complex associated protein 3	NM_006322	0.00025142	8.8686	9.15845
205770_at	EIF1	eukaryotic translation initiation factor 1	NM_005801	0.000251883	12.1101	12.4627
224852_at	XIST	X (inactive)-specific transcript (non-protein coding)	NR_001564	0.000262084	2.16935	5.9025
204526_s_at	SQLE	squalene epoxidase	NM_003129	0.000265199	5.61914	6.09403
206466_at	FBLIM1	filamin binding LIM protein 1	NM_001024215 /// NM_001024216 /// NM_017556	0.000266646	9.65545	10.0488
1552946_at	TM2D2	TM2 domain containing 2	NM_001024380 /// NM_001024381 /// NM_031940 /// NM_078473	0.00026817	9.03015	9.7492
218206_x_at	SLC35B1	solute carrier family 35, member B1	NM_005827	0.000269949	10.0345	10.3116
231775_at	PHTF2	putative homeodomain transcription factor 2	NM_001127357 /// NM_001127358 /// NM_001127359 /// NM_001127360 /// NM_020432	0.000270589	3.79697	4.06295
236084_at	CUL4A	Cullin 4A	NM_001008895 /// NM_003589	0.000272779	5.24132	6.19759
226263_at	LOC51152	melanoma antigen	XR_041657	0.000280617	3.88823	4.66455
202313_at	NEIL2	nei endonuclease VIII-like 2 (E. coli)	NM_001135746 /// NM_001135747 /// NM_001135748 /// NM_145043	0.000283488	5.81446	6.34155
222116_s_at	KATNA1	katanin p60 (ATPase-containing) subunit A 1	NM_007044	0.000284353	7.85119	8.10384
203857_s_at	INTS10	integrator complex subunit 10	NM_018142	0.000284566	4.18537	4.71296
ID	Gene Symbol	Gene Title	RefSeq Transcript ID	Pvalue	Mean(Orth)	Mean(Ect)
218177_at	TNFRSF10A	tumor necrosis factor receptor superfamily, member 10a	NM_003844	0.000290805	5.69535	6.29541
226804_at	CNOT7	CCR4-NOT transcription complex, subunit 7	NM_013354 /// NM_054026	0.000294175	5.99633	6.71869
202804_at	---	---	---	0.000294276	2.99447	4.26432
202021_x_at	TBCE	tubulin folding cofactor E	NM_001079515 /// NM_003193	0.000296799	9.01556	9.31916
226180_at	CLN8	ceroid-lipofuscinosis, neuronal 8 (epilepsy, progressive with mental retardation	NM_018941	0.000301665	5.74266	6.40976
202923_s_at	C9orf72	chromosome 9 open reading frame 72	NM_018325 /// NM_145005	0.000301716	2.73313	3.56307
215767_at	IDH3G	isocitrate dehydrogenase 3 (NAD+) gamma	NM_004135 /// NM_174869	0.000305183	8.44289	8.61131
228619_x_at	DIRAS3	DIRAS family, GTP-binding RAS-like 3	NM_004675	0.000305557	6.66486	7.52174
202428_x_at	C1orf124	chromosome 1 open reading frame 124	NM_001010984 /// NM_032018	0.000305632	5.53206	5.98233
224337_s_at	MAP7	microtubule-associated protein 7	NM_003980	0.000307561	7.63406	8.31798
204201_s_at	FMN2	formin 2	NM_020066	0.000319017	5.26847	6.23971
235728_at	CDKL1	cyclin-dependent kinase-like 1 (CDC2-related kinase)	NM_004196	0.000326436	4.71901	5.22596
202681_at	DENND4A	DENN/MADD domain containing 4A	NM_001144823 /// NM_005848	0.00032657	8.61331	9.07791
210980_s_at	FAM114A2	family with sequence similarity 114, member A2	NM_018691	0.000326982	6.94684	7.24207
208972_s_at	ADAM9	ADAM metallopeptidase domain 9 (meltrin gamma)	NM_001005845 /// NM_003816 /// NR_027638 /// NR_027639 /// NR_027878	0.000327827	10.2516	11.3127
217561_at	CD109	CD109 molecule	NM_001159587 /// NM_001159588 /// NM_133493	0.000330903	5.45642	7.13781
49306_at	ASAH1	N-acylsphingosine amidohydrolase (acid ceramidase) 1	NM_001127505 /// NM_004315 /// NM_177924	0.000332277	10.3928	11.133
240180_at	PROCR	protein C receptor, endothelial	NM_006404	0.000341083	7.16258	7.69419
222474_s_at	BTNL8 /// LOC100288778 /// WASH1 /// WASH2P /// WASH3P /// WASH7P	butyrophilin-like 8 /// similar to WAS protein family homolog 1 /// WAS protein	NM_001040462 /// NM_001159707 /// NM_001159708 /// NM_001159709 /// NM_001159710	0.000342728	8.22274	8.43713
231337_at	PGM5P1	phosphoglucomutase 5 pseudogene 1	---	0.000342825	2.51229	2.77458
211715_s_at	MTX3	metaxin 3	NM_001010891 /// NM_001167741	0.000345655	8.10662	8.50811
224646_x_at	MDK	midkine (neurite growth-promoting factor 2)	NM_001012333 /// NM_001012334 /// NM_002391	0.000349287	8.17129	8.9454
1553099_at	CLDN18	claudin 18	NM_001002026 /// NM_016369	0.000351112	4.45267	6.19291
224443_at	NCAPH2	non-SMC condensin II complex, subunit H2	NM_014551 /// NM_152299	0.000352075	5.42356	5.68852
209721_s_at	SLC25A37	solute carrier family 25, member 37	NM_016612	0.000355591	4.97854	5.93257
213408_s_at	BSPRY	B-box and SPRY domain containing	NM_017688	0.000355891	5.01754	5.48798
201195_s_at	ZNF746	zinc finger protein 746	NM_001163474 /// NM_152557	0.000362897	6.63602	7.39044
225816_at	SNHG12	small nucleolar RNA host gene 12 (non-protein coding)	NR_024127	0.00036473	6.9441	7.81757
201428_at	TIMM22	translocase of inner mitochondrial membrane 22 homolog (yeast)	NM_013337	0.000366321	6.99802	7.31986
227639_at	XIST	X (inactive)-specific transcript (non-protein coding)	NR_001564	0.000369818	2.97718	7.15409
206254_at	ASNS	asparagine synthetase (glutamine-hydrolyzing)	NM_001178075 /// NM_001178076 /// NM_001178077 /// NM_001673 /// NM_133436 /// N	0.000370836	7.40257	8.46937
203037_s_at	SIVA1	SIVA1, apoptosis-inducing factor	NM_006427 /// NM_021709	0.000372856	8.56997	8.97825
214170_x_at	DNAJC10	DnaJ (Hsp40) homolog, subfamily C, member 10	NM_018981	0.00037433	8.68352	9.2135
243397_at	ADAM23	ADAM metallopeptidase domain 23	NM_003812	0.000374766	6.13382	6.83683
227812_at	FDFT1	farnesyl-diphosphate farnesyltransferase 1	NM_004462	0.000375748	10.2302	10.5145
205576_at	EIF1	eukaryotic translation initiation factor 1	NM_005801	0.000377874	12.0016	12.3526
224320_s_at	NHLRC3	NHL repeat containing 3	NM_001012754 /// NM_001017370	0.000378306	8.02358	8.27751
207528_s_at	TNFRSF10A	tumor necrosis factor receptor superfamily, member 10a	NM_003844	0.000380168	6.31267	7.01584
233157_x_at	ADSS	adenylosuccinate synthase	NM_001126	0.000392376	8.16961	8.54449
212371_at	NSUN3	NOP2/Sun domain family, member 3	NM_022072	0.000395383	3.08145	3.68854
216937_s_at	LYRM2	LYR motif containing 2	NM_020466 /// NR_028493 /// NR_028494 /// NR_028495	0.000395731	7.08639	7.27302
224790_at	LEPROTL1	leptin receptor overlapping transcript-like 1	NM_001128208 /// NM_015344	0.000397796	8.98229	9.47108
224444_s_at	---	---	---	0.000398219	2.90641	3.67931
202889_x_at	TXN2	thioredoxin 2	NM_012473	0.000401086	9.54758	9.94931
211588_s_at	EXOSC8	exosome component 8	NM_181503	0.000401641	9.7494	10.1237
1554430_at	GSR	glutathione reductase	NM_000637	0.00040287	7.68279	8.56212
216326_s_at	TTC17	tetratricopeptide repeat domain 17	NM_018259	0.000403506	6.96741	7.71962
235280_at	ZNF114	zinc finger protein 114	NM_153608	0.000414163	4.20545	4.94581
212166_at	TNFRSF10A	tumor necrosis factor receptor superfamily, member 10a	NM_003844	0.000414869	7.28726	8.16731
226233_at	PPP2R2A	protein phosphatase 2, regulatory subunit B, alpha	NM_001177591 /// NM_002717	0.000418104	9.12704	9.76018
201351_s_at	PDIA5	protein disulfide isomerase family A, member 5	NM_006810 /// NR_028444	0.000420574	9.4515	9.86299
221597_s_at	CHMP1B	chromatin modifying protein 1B	NM_020412	0.000426402	7.23853	7.66749
236471_at	ABCC1	ATP-binding cassette, sub-family C (CFTR/MRP), member 1	NM_004996 /// NM_019862 /// NM_019898 /// NM_019899 /// NM_019900	0.000429255	7.75097	8.2866
213072_at	EIF1	eukaryotic translation initiation factor 1	NM_005801	0.000431188	12.0478	12.4087
240511_at	WDR36	WD repeat domain 36	NM_139281	0.000431904	7.79854	8.16549
217976_s_at	GCLC	glutamate-cysteine ligase, catalytic subunit	NM_001498	0.000434213	10.549	11.5172
228830_s_at	ZNF804A	zinc finger protein 804A	NM_194250	0.00043678	4.6598	5.35143
213445_at	TIPRL	TIP41, TOR signaling pathway regulator-like (S. cerevisiae)	NM_001031800 /// NM_152902	0.000437343	6.87124	7.52743
ID	Gene Symbol	Gene Title	RefSeq Transcript ID	Pvalue	Mean(Orth)	Mean(Ect)
201287_s_at	PTPN13	protein tyrosine phosphatase, non-receptor type 13 (APO-1/CD95 (Fas)-associated	NM_006264 /// NM_080683 /// NM_080684 /// NM_080685	0.000441422	5.40036	5.93097
238121_at	ASAH1	N-acylsphingosine amidohydrolase (acid ceramidase) 1	NM_001127505 /// NM_004315 /// NM_177924	0.000444247	8.76183	9.49341
222529_at	ATP5G1	ATP synthase, H+ transporting, mitochondrial F0 complex, subunit C1 (subunit 9)	NM_001002027 /// NM_005175	0.000445635	11.2281	11.5645
1566867_at	CALCA	calcitonin-related polypeptide alpha	NM_001033952 /// NM_001033953 /// NM_001741	0.000445589	7.57443	8.71003
207408_at	---	---	---	0.000448419	6.25589	7.07318
207320_x_at	TOMM22	translocase of outer mitochondrial membrane 22 homolog (yeast)	NM_020243	0.00045333	10.4927	10.9247
207855_s_at	---	---	---	0.000457031	6.04126	6.63585
218270_at	TIGD1	tigger transposable element derived 1	NM_145702	0.000461945	5.71472	6.50458
232151_at	C1orf97	chromosome 1 open reading frame 97	NR_026761	0.000462475	7.66627	8.27855
218722_s_at	PI4KA /// PI4KAP1 /// PI4KAP2	phosphatidylinositol 4-kinase, catalytic, alpha /// phosphatidylinositol 4-kinas	NM_002650 /// NM_058004 /// NR_003563 /// NR_003700	0.000469387	9.53569	9.78979
215732_s_at	SLC7A5	solute carrier family 7 (cationic amino acid transporter, y+ system), member 5	NM_003486	0.000469489	7.88177	8.82006
222872_x_at	PHF17	PHD finger protein 17	NM_024900 /// NM_199320	0.000472434	7.96777	8.25066
211686_s_at	CLDN4	claudin 4	NM_001305	0.000474037	7.37413	7.71229
214135_at	PIGK	phosphatidylinositol glycan anchor biosynthesis, class K	NM_005482	0.000474903	8.43466	8.83249
90265_at	EGF	epidermal growth factor	NM_001178130 /// NM_001178131 /// NM_001963	0.000481975	3.6904	5.31794
204193_at	FH	fumarate hydratase	NM_000143	0.000487826	10.2148	10.4563
219324_at	---	---	---	0.000494534	4.79708	5.33198
228252_at	TNFRSF19	tumor necrosis factor receptor superfamily, member 19	NM_018647 /// NM_148957	0.000496757	2.60351	4.93518
242639_at	MCM8	minichromosome maintenance complex component 8	NM_032485 /// NM_182802	0.000500863	6.92122	7.48634
202539_s_at	SLC7A11	solute carrier family 7, (cationic amino acid transporter, y+ system) member 11	NM_014331	0.000501928	5.69724	6.72622
216620_s_at	PPPDE1	PPPDE peptidase domain containing 1	NM_016076	0.000510919	9.19444	9.43745
223228_at	RS1	retinoschisin 1	NM_000330	0.000511118	4.86772	5.09196
202682_s_at	ASAP1	ArfGAP with SH3 domain, ankyrin repeat and PH domain 1	NM_018482	0.000512733	7.79162	8.07081
236242_at	C1orf97	chromosome 1 open reading frame 97	NR_026761	0.00051348	7.44002	8.06904
200875_s_at	MAP7	microtubule-associated protein 7	NM_003980	0.000526041	6.613	7.23325
206243_at	FAM165B	family with sequence similarity 165, member B	NM_058182	0.0005284	6.36842	6.61856
242073_at	XPO7	exportin 7	NM_001100161 /// NM_001100162 /// NM_015024	0.000535494	8.11147	8.70718
222518_at	B3GALNT2	beta-1,3-N-acetylgalactosaminyltransferase 2	NM_152490	0.000539032	8.51705	8.88595
206586_at	NFE2L3	nuclear factor (erythroid-derived 2)-like 3	NM_004289	0.00054224	4.35975	5.6756
219465_at	ATF7	activating transcription factor 7	NM_001130059 /// NM_001130060 /// NM_006856	0.00055171	7.11517	7.4998
212929_s_at	GK5	glycerol kinase 5 (putative)	NM_001039547 /// NR_033289	0.000557637	7.19438	7.51439
211162_x_at	SLC25A37	solute carrier family 25, member 37	NM_016612	0.000559372	6.29538	7.25046
210138_at	CLCC1	chloride channel CLIC-like 1	NM_001048210 /// NM_015127	0.000567583	7.90094	8.30496
209389_x_at	MRPL24	mitochondrial ribosomal protein L24	NM_024540 /// NM_145729	0.000567687	9.50368	9.88476
200784_s_at	MACC1	metastasis associated in colon cancer 1	NM_182762	0.000568592	3.08828	3.28721
220336_s_at	CCDC51	coiled-coil domain containing 51	NM_024661	0.000569217	9.25348	9.56996
202371_at	OBFC2A	oligonucleotide/oligosaccharide-binding fold containing 2A	NM_001031716 /// NR_024415	0.000574874	7.6046	8.05482
41037_at	MAK16	MAK16 homolog (S. cerevisiae)	NM_032509	0.0005753	7.68878	8.52682
213264_at	CLDN18	claudin 18	NM_001002026 /// NM_016369	0.000576601	4.04991	8.96993
226695_at	CHKB	choline kinase beta	NM_005198 /// NM_152253	0.000579672	7.64068	8.12542
237378_at	NOL12 /// TRIOBP	nucleolar protein 12 /// TRIO and F-actin binding protein	NM_001039141 /// NM_007032 /// NM_024313 /// NM_138632	0.000582887	8.21621	8.83586
239042_at	PIF1	PIF1 5'-to-3' DNA helicase homolog (S. cerevisiae)	NM_025049	0.000583608	6.20707	6.57122
232118_at	NARG2	NMDA receptor regulated 2	NM_001018089 /// NM_024611	0.000587126	4.11747	5.15969
213023_at	HMGCR	3-hydroxy-3-methylglutaryl-CoA reductase	NM_000859 /// NM_001130996	0.000587302	8.83771	9.47757
212859_x_at	ARHGEF10	Rho guanine nucleotide exchange factor (GEF) 10	NM_014629	0.000590159	6.3507	6.75387
228478_at	LDOC1L	leucine zipper, down-regulated in cancer 1-like	NM_032287	0.000598067	7.68255	8.41925
227245_at	NOP56	NOP56 ribonucleoprotein homolog (yeast)	NM_006392 /// NR_027700	0.000606095	11.3374	11.855
221170_at	TIMP4	TIMP metallopeptidase inhibitor 4	NM_003256	0.000607977	4.04697	5.82277
229640_x_at	---	---	---	0.000608014	6.44155	6.89705
219410_at	ARFGEF2	ADP-ribosylation factor guanine nucleotide-exchange factor 2 (brefeldin A-inhibi	NM_006420	0.00060836	7.56634	7.8728
229932_at	GP6	glycoprotein VI (platelet)	NM_001083899 /// NM_016363	0.0006235	3.99433	4.19462
234394_at	TCEAL4	transcription elongation factor A (SII)-like 4	NM_001006935 /// NM_001006936 /// NM_001006937 /// NM_024863	0.000630022	10.79	10.9689
226970_at	PRRX1	paired related homeobox 1	NM_006902 /// NM_022716	0.000639745	4.23493	5.00418
201100_s_at	TSR1	TSR1, 20S rRNA accumulation, homolog (S. cerevisiae)	NM_018128	0.000641414	7.93243	8.52992
220675_s_at	---	---	---	0.000644189	5.21247	5.44986
206618_at	MT1E	metallothionein 1E	NM_175617	0.00064645	8.60442	10.6916
228694_at	---	---	---	0.000647546	7.06558	7.73515
214465_at	NAA25	N(alpha)-acetyltransferase 25, NatB auxiliary subunit	NM_024953	0.000648493	7.31409	7.57461
219269_at	---	---	---	0.000649333	8.19405	8.69541
ID	Gene Symbol	Gene Title	RefSeq Transcript ID	Pvalue	Mean(Orth)	Mean(Ect)
232870_at	ZNF124	zinc finger protein 124	NM_003431	0.000671806	4.52609	5.32356
201471_s_at	IL18R1	interleukin 18 receptor 1	NM_003855	0.000678655	3.61925	4.75958
223181_at	---	---	---	0.000678875	7.05459	7.4084
229826_at	HMBOX1	homeobox containing 1	NM_001135726 /// NM_024567	0.000694457	7.875	8.26538
201422_at	HDAC10	histone deacetylase 10	NM_001159286 /// NM_032019	0.000694878	5.69622	5.92103
224739_at	SQSTM1	sequestosome 1	NM_001142298 /// NM_001142299 /// NM_003900	0.000694609	11.9846	12.3218
227490_at	C18orf55	chromosome 18 open reading frame 55	NM_014177	0.000698673	8.43186	8.87533
240801_at	LOC440957	similar to CG32736-PA	NM_001124767	0.000705906	8.10105	8.49902
1552477_a_at	IFI30	interferon, gamma-inducible protein 30	NM_006332	0.000708686	10.3773	10.7111
217238_s_at	PIM3	pim-3 oncogene	NM_001001852	0.000708586	9.20163	9.7991
218992_at	IRF6	interferon regulatory factor 6	NM_006147	0.000716877	5.2765	5.83426
62987_r_at	C9orf46	chromosome 9 open reading frame 46	NM_018465	0.000722572	8.35812	8.95295
