# Supplementary material for: Microarray profiling shows distinct differences between primary tumors and commonly used preclinical models in hepatocellular carcinoma
Source: BMC Cancer. 2015 Oct 31;15:828. doi: 10.1186/s12885-015-1814-8 (PMC4628260; doi:10.1186/s12885-015-1814-8)
Supplement: Additional file 3: — Expression profiling data of explant 01-0207. (XLS 38 kb) [file 12885_2015_1814_MOESM3_ESM.xls]

## Sheet: Orth_Up
(Explant01-0207 FDR<0.1, 1 way ANOVA algorithm)
38 probes were significantly upregulated in 4 orthotopic samples, compared to 4 ectopic samples
ID	Symbol	Pvalue	Mean(Orth)	Mean(Ect)
242140_at		6.40795e-07	8.97677	8.01301
213330_s_at	STIP1	1.14807e-06	10.052	9.57292
242139_s_at		3.90969e-06	9.2229	8.09985
229572_at		5.92022e-06	7.11255	6.75182
223209_s_at	SELS	6.65185e-06	11.3374	10.8389
202794_at	INPP1	6.75421e-06	9.72365	9.47278
205543_at	HSPA4L	1.07238e-05	8.34893	7.41873
226361_at	TMEM42	2.36435e-05	8.0885	7.717
218249_at	ZDHHC6	2.75163e-05	9.69322	9.40278
224919_at	MRPS6	2.95744e-05	9.54477	9.13942
230281_at	C16orf46	3.31273e-05	5.83965	4.92499
201491_at	AHSA1	3.49496e-05	10.846	10.0407
204170_s_at	CKS2	3.9426e-05	12.3379	11.7417
222866_s_at	FLVCR2	4.05455e-05	5.83103	5.38072
240994_at		4.09094e-05	3.46721	3.17398
204185_x_at	PPID	4.75929e-05	10.4372	9.64379
229905_at	RAP1GDS1	4.86875e-05	6.41808	5.79027
238853_at	RAB3IP	5.02751e-05	6.42365	5.78819
219260_s_at	C17orf81	5.07874e-05	8.59769	8.27298
204795_at	PRR3	5.46616e-05	7.69461	7.45022
203252_at	CDK2AP2	5.62572e-05	9.03774	8.26792
219118_at	FKBP11	5.91398e-05	9.1176	8.77216
209339_at	SIAH2	5.97394e-05	7.77311	7.33496
200881_s_at	DNAJA1	6.50762e-05	12.2986	11.5629
231834_at	RBM33	6.74434e-05	4.6558	4.46363
212722_s_at	JMJD6	6.91338e-05	8.33193	7.80849
229436_x_at	BRCC3	7.01915e-05	7.82586	7.67377
ID	Symbol	Pvalue	Mean(Orth)	Mean(Ect)
231777_at	LY6G5B	7.56013e-05	5.20725	4.94745
200895_s_at	FKBP4	7.99835e-05	9.16489	8.47021
207714_s_at	SERPINH1	8.11711e-05	10.2122	9.15426
235425_at	SGOL2	8.48522e-05	9.71251	9.31002
218566_s_at	CHORDC1	8.4954e-05	10.2441	9.55753
221274_s_at	LMAN2L	8.58536e-05	8.07041	7.62601
200065_s_at	ARF1	8.6432e-05	11.6057	11.2798
213155_at	WSCD1	8.94584e-05	5.78625	5.40474
223256_at	KIAA1333	9.50946e-05	7.55764	6.76511
1555581_a_at	TP63	9.66533e-05	3.04041	2.78962
223330_s_at	SUGT1	9.85758e-05	7.726	6.98797

## Sheet: Sub_Up
(Explant01-0207 FDR<0.1, 1 way ANOVA algorithm)
18 probes were significantly upregulated in 4 ectopic samples, compared to 4 orthotopic samples
ID	Symbol	Pvalue	Mean(Orth)	Mean(Ect)
1562988_at	ZNF397OS	6.26216e-06	3.84476	5.02165
242481_at		1.14778e-05	3.28902	3.88413
221009_s_at	ANGPTL4	1.39748e-05	7.60819	8.44797
220939_s_at	DPP8	2.28415e-05	9.32768	9.64319
238005_s_at	SIN3A	2.37474e-05	6.52546	7.19343
200597_at	EIF3A	2.45169e-05	7.79443	8.13888
238696_at	RP11-78J21.1	2.81811e-05	3.58507	4.09081
235609_at		3.01691e-05	7.09145	7.71093
214461_at	LBP	5.1162e-05	3.41702	5.17695
225327_at	KIAA1370	5.35275e-05	7.73485	8.34147
212907_at	SLC30A1	5.58602e-05	9.37647	10.2016
244360_at	LOC100130089	5.72397e-05	4.44562	4.89171
236215_at		6.19779e-05	3.44407	4.29031
224905_at	WDR26	6.47681e-05	7.55533	7.92005
228304_at		8.04808e-05	5.17278	5.9973
214307_at	HGD	8.1706e-05	7.09834	7.42279
203738_at	C5orf22	8.84092e-05	9.11169	9.37355
212694_s_at	PCCB	9.53323e-05	9.48327	9.82349
