# Supplementary material for: Microarray profiling shows distinct differences between primary tumors and commonly used preclinical models in hepatocellular carcinoma
Source: BMC Cancer. 2015 Oct 31;15:828. doi: 10.1186/s12885-015-1814-8 (PMC4628260; doi:10.1186/s12885-015-1814-8)
Supplement: Additional file 4: — Expression profiling data of explant HEP G2. (XLS 2175 kb) [file 12885_2015_1814_MOESM4_ESM.xls]

## Sheet: Orth_Up
(HepG2 Cell Line FDR<0.1, 1 way ANOVA algorithm)
8490 probes were significantly upregulated in 5 orthotopic samples, compared to 3 ectopic samples
ID	Symbol	Pvalue	Mean(Orth)	Mean(Ect)
1564359_a_at	LOC339260	4.26488e-10	4.44292	-0.311925
211379_x_at	B3GALNT1	6.26683e-10	4.93283	1.04089
221933_at	NLGN4X	7.91403e-10	4.82833	-0.355772
1560099_at	LOC339260	8.61921e-10	4.20969	-1.06464
214063_s_at	TF	8.92957e-10	9.88203	3.45794
235144_at		1.03915e-09	5.84794	1.4045
1564360_a_at	LOC339260	1.2135e-09	4.64097	0.320156
223475_at	CRISPLD1	1.26525e-09	5.18805	1.33052
242086_at		1.36828e-09	3.98976	1.78789
205893_at	NLGN1	1.58643e-09	3.14536	0.877785
228956_at	UGT8	2.02937e-09	4.30647	-0.818224
208155_x_at	GAGE6	2.08599e-09	6.13952	-0.818812
214974_x_at	CXCL5	2.31551e-09	5.21232	-1.68782
202007_at	NID1	2.34091e-09	7.87105	1.80466
214476_at	TFF2	2.60621e-09	7.69719	2.996
214254_at	MAGEA4	2.87902e-09	6.35847	-0.0566053
1562102_at	AKR1C1	2.91916e-09	7.48216	0.63372
235700_at	RP13-36C9.3	3.01251e-09	6.50284	-1.14677
1569878_at	CCNYL2	3.52044e-09	4.16535	1.72926
206385_s_at	ANK3	3.65605e-09	6.1131	1.55608
220507_s_at	UPB1	4.08227e-09	6.02887	1.51582
205532_s_at	CDH6	4.17669e-09	5.44849	1.51443
227174_at	WDR72	4.27412e-09	7.41933	1.13514
205328_at	CLDN10	4.5117e-09	5.35137	2.27206
219902_at	BHMT2	5.54145e-09	8.0504	3.15983
1559213_at		6.1376e-09	4.54585	-1.04988
239913_at	SLC10A4	6.15111e-09	4.12225	-0.874998
1558322_a_at	PAQR9	6.53189e-09	7.02361	2.49895
1565228_s_at	ALB	6.55127e-09	7.76403	2.2627
1567912_s_at	LOC100133581	6.80418e-09	5.80429	-2.24104
235759_at		7.17151e-09	3.49541	0.570187
202202_s_at	LAMA4	7.49105e-09	6.03474	1.97932
206640_x_at	GAGE12I	7.57356e-09	6.09078	-0.881157
212446_s_at	LASS6	7.90111e-09	6.88933	1.44658
231120_x_at	PKIB	8.12894e-09	6.27877	0.949332
235004_at	RBM24	8.47062e-09	6.26762	3.69489
239415_at	MAP9	9.22297e-09	4.68558	3.8298
231265_at	COX7B2	9.38507e-09	6.62506	1.41645
224400_s_at	CHST9	1.12451e-08	5.34269	0.999816
219181_at	LIPG	1.132e-08	4.96226	0.66049
227370_at	FAM171B	1.19107e-08	5.83975	1.53107
202834_at	AGT	1.36256e-08	10.1293	3.83069
210755_at	HGF	1.40425e-08	4.30205	0.761547
218191_s_at	LMBRD1	1.40616e-08	9.1483	6.33762
210121_at	B3GALT2	1.82896e-08	3.88948	1.04621
227830_at	GABRB3	1.86519e-08	4.78764	2.7811
205649_s_at	FGA	1.91969e-08	7.19512	2.58606
1567913_at		2.14489e-08	5.77245	2.34455
202831_at	GPX2	2.30515e-08	7.39173	0.505924
207493_x_at	SSX2	2.41687e-08	5.76147	0.988575
212224_at	ALDH1A1	2.43833e-08	8.91326	1.45323
1554242_a_at	COCH	2.59126e-08	5.72919	0.933725
225681_at	CTHRC1	2.6647e-08	4.55228	-0.0940373
206515_at	CYP4F3	2.67803e-08	6.59333	1.65942
205848_at	GAS2	2.72996e-08	7.77511	2.92632
242118_x_at		2.78092e-08	3.19211	1.04931
206336_at	CXCL6	2.80468e-08	4.44552	0.224138
206018_at	FOXG1	2.81039e-08	5.29662	-0.470568
204304_s_at	PROM1	2.83072e-08	5.56786	-0.971254
210274_at	MAGEA8	3.02531e-08	5.08352	0.497338
220129_at	SOHLH2	3.08503e-08	5.5233	-0.262881
232760_at	TEX15	3.21805e-08	4.98526	1.15407
228338_at	LOC120376	3.35992e-08	6.65283	2.89803
1553830_s_at	MAGEA2	3.53334e-08	6.53836	1.60954
243764_at	VSIG1	3.56981e-08	7.18924	0.127581
1568574_x_at	SPP1	3.64394e-08	3.31363	1.0216
213423_x_at	TUSC3	3.6441e-08	7.22034	1.79982
239579_at	ABHD7	3.79622e-08	3.7841	1.12106
203474_at	IQGAP2	4.05743e-08	7.63127	2.45761
207663_x_at	GAGE3	4.10513e-08	5.72911	-0.381463
204557_s_at	DZIP1	4.15738e-08	4.62773	1.95285
223551_at	PKIB	4.58937e-08	8.03473	1.46896
238103_at		4.96467e-08	5.17353	0.850716
237017_s_at		5.34145e-08	6.40953	3.35046
204702_s_at	NFE2L3	5.76209e-08	5.30972	1.38381
214603_at	MAGEA2B	5.89936e-08	7.29401	1.91969
219282_s_at	TRPV2	6.1665e-08	6.64875	2.68625
209459_s_at	ABAT	6.18796e-08	5.41562	1.94971
203799_at	CD302	6.52685e-08	6.79698	2.11847
227202_at	CNTN1	6.56902e-08	3.72583	0.141192
216623_x_at	TOX3	6.64722e-08	7.22274	1.01142
210546_x_at	CTAG1B	6.69309e-08	7.7861	4.26064
230573_at	SGK2	6.80019e-08	5.15662	1.26778
210603_at	ARD1B	6.82149e-08	4.87568	1.91655
201199_s_at	PSMD1	6.82939e-08	10.6555	8.91492
214774_x_at	TOX3	7.24078e-08	7.52098	1.37334
228004_at	C20orf56	7.56168e-08	8.33497	4.13933
221731_x_at	VCAN	7.61286e-08	6.71006	0.80162
237956_s_at	LOC133874	7.84085e-08	3.65139	0.265572
237991_at		8.29067e-08	3.66099	1.86264
207086_x_at	GAGE4	8.46845e-08	6.2488	-1.05821
205305_at	FGL1	8.62212e-08	10.1459	6.16693
228241_at	AGR3	8.65443e-08	4.62774	0.485843
236471_at	NFE2L3	8.76408e-08	4.03058	0.661035
235183_at		8.81292e-08	3.29415	1.17314
219355_at	CXorf57	8.83042e-08	5.67097	1.45747
1556395_at		9.70075e-08	4.43322	-0.796804
206209_s_at	CA4	9.88164e-08	5.58595	1.65609
222773_s_at	GALNT12	1.02262e-07	4.45632	2.68305
210510_s_at	NRP1	1.04397e-07	6.83259	3.76759
1558308_at	FLJ33297	1.05321e-07	5.65074	0.0464058
219263_at	RNF128	1.08613e-07	8.09197	0.78757
228843_at		1.10793e-07	5.32688	2.01569
213385_at	CHN2	1.1785e-07	6.69503	2.09043
223618_at	FMN2	1.19866e-07	5.13472	2.69536
205675_at	MTTP	1.2618e-07	7.62951	2.17369
205892_s_at	FABP1	1.27056e-07	9.13259	4.64781
227209_at	CNTN1	1.30361e-07	4.83896	0.550804
211425_x_at	SSX4B	1.30939e-07	5.84219	0.855705
1555471_a_at	FMN2	1.31042e-07	4.33445	1.94842
237771_s_at		1.33118e-07	4.31498	0.0282805
219970_at	GIPC2	1.42741e-07	5.18449	2.22387
227180_at	ELOVL7	1.46795e-07	5.50232	1.70354
211657_at	CEACAM6	1.49949e-07	6.29545	2.70888
228728_at	C7orf58	1.49992e-07	4.70945	2.36598
205108_s_at	APOB	1.51031e-07	10.0698	2.91148
228423_at	MAP9	1.53853e-07	4.03946	0.543349
202721_s_at	GFPT1	1.54043e-07	8.19329	6.49809
202196_s_at	DKK3	1.55635e-07	3.77184	1.69742
205477_s_at	AMBP	1.63688e-07	10.0371	4.52684
207392_x_at	UGT2B15	1.64806e-07	8.12565	3.14033
216733_s_at	GATM	1.65617e-07	8.25102	2.56162
228760_at	SFRS2B	1.67686e-07	6.08106	2.59715
209615_s_at	PAK1	1.68908e-07	5.45797	3.16289
204532_x_at	UGT1A9	1.70952e-07	10.0121	4.27332
203178_at	GATM	1.7475e-07	7.66738	1.24084
218332_at	BEX1	1.75494e-07	6.02173	3.06866
204933_s_at	TNFRSF11B	1.76382e-07	6.87553	1.57108
201198_s_at	PSMD1	1.79427e-07	9.97081	7.6789
226338_at	TMEM55A	1.83377e-07	5.9734	2.50206
207739_s_at	GAGE2C	1.91492e-07	6.53799	-1.0112
215125_s_at	UGT1A1	2.0092e-07	9.34284	2.09861
226459_at	PIK3AP1	2.0127e-07	7.20219	3.13944
208235_x_at	GAGE7	2.04732e-07	6.49693	-0.706103
200824_at	GSTP1	2.08355e-07	9.32419	6.39202
229352_at	NOX5	2.14291e-07	4.39979	-0.071742
216442_x_at	FN1	2.15731e-07	10.6086	5.06802
218211_s_at	MLPH	2.21387e-07	8.73228	5.93412
220951_s_at	A1CF	2.26536e-07	8.81513	4.24032
206130_s_at	ASGR2	2.30944e-07	8.89574	5.66118
226650_at	ZFAND2A	2.32005e-07	10.3192	8.56851
215101_s_at	CXCL5	2.34166e-07	5.19657	-0.209078
221679_s_at	ABHD6	2.35171e-07	6.20265	3.74652
1556207_a_at		2.36492e-07	2.80264	1.19047
205844_at	VNN1	2.39465e-07	3.61833	2.32384
216822_x_at		2.44017e-07	7.16193	6.34432
228988_at	ZNF711	2.44885e-07	4.22022	0.500574
229349_at	LIN28B	2.47121e-07	6.98148	1.83195
217996_at	PHLDA1	2.51599e-07	9.12872	7.38146
208290_s_at	EIF5	2.56445e-07	9.36511	7.77995
217452_s_at	B3GALT2	2.56501e-07	3.7192	1.17845
209392_at	ENPP2	2.57199e-07	7.85902	2.38363
209173_at	AGR2	2.61483e-07	9.62415	1.62241
225001_at	RAB3D	2.61667e-07	7.22866	5.71891
242516_x_at	RBM46	2.62725e-07	3.80471	-0.116942
219631_at	LRP12	2.6539e-07	6.99552	3.61702
237449_at	SP8	2.66284e-07	5.92888	1.14505
220334_at	RGS17	2.68941e-07	4.62646	0.555484
209577_at	PCYT2	2.75628e-07	7.347	6.09181
224187_x_at	HSPA8	2.7998e-07	12.9661	11.0515
227123_at	RAB3B	2.92616e-07	5.89652	1.04136
210997_at	HGF	2.93505e-07	4.98209	-0.601092
234219_at		2.956e-07	5.06554	1.19289
223437_at	PPARA	3.00544e-07	7.76688	5.73501
218885_s_at	GALNT12	3.07893e-07	4.22377	1.56095
205560_at	PCSK5	3.07947e-07	5.59577	2.43419
228824_s_at	PTGR1	3.10117e-07	10.9256	6.18017
219983_at	HRASLS	3.11524e-07	4.30984	0.874788
227194_at	FAM3B	3.18246e-07	4.70642	2.88975
217626_at	AKR1C2	3.21256e-07	8.12583	2.71046
226448_at	FAM89A	3.23814e-07	6.39501	3.63195
205158_at	RNASE4	3.26388e-07	7.76184	3.82612
210735_s_at	CA12	3.27134e-07	7.18508	5.07042
206626_x_at	SSX1	3.3196e-07	6.02972	1.3633
212442_s_at	LASS6	3.42711e-07	7.56574	2.72956
201667_at	GJA1	3.46661e-07	5.77254	0.125613
219823_at	LIN28	3.49961e-07	3.1883	1.19662
221891_x_at	HSPA8	3.51037e-07	12.952	11.9176
219602_s_at	FAM38B	3.57404e-07	5.39112	1.12267
210652_s_at	TTC39A	3.64655e-07	6.81699	4.54463
214596_at	CHRM3	3.71273e-07	5.23352	3.03506
212771_at	FAM171A1	3.76333e-07	6.40961	2.17297
220793_at	SAGE1	3.79198e-07	4.13015	1.85524
205709_s_at	CDS1	3.80755e-07	5.50843	4.02004
211478_s_at	DPP4	3.82201e-07	5.97437	2.29002
219948_x_at	UGT2A3	3.85409e-07	5.22142	1.40612
220994_s_at	STXBP6	3.95135e-07	7.10659	3.69317
209875_s_at	SPP1	3.95624e-07	7.41143	-0.041114
204623_at	TFF3	4.00391e-07	7.25475	3.50855
244370_at	KIAA2022	4.01347e-07	3.33432	0.744446
234296_s_at	TEX11	4.05507e-07	4.29954	1.31556
239195_at		4.08125e-07	4.64261	0.413909
223374_s_at	B3GALNT1	4.12625e-07	5.24316	1.44739
209091_s_at	SH3GLB1	4.13975e-07	9.47712	7.57404
212464_s_at	FN1	4.14892e-07	9.54568	3.44669
206432_at	HAS2	4.16451e-07	3.70601	1.20855
220145_at	MAP9	4.22668e-07	3.47312	1.49774
209099_x_at	JAG1	4.23434e-07	8.72248	6.57881
228771_at	ADRBK2	4.27257e-07	5.34517	2.39043
1553972_a_at	CBS	4.32738e-07	7.73331	6.0301
209960_at	HGF	4.35624e-07	4.56186	-0.460259
210998_s_at	HGF	4.37475e-07	5.10655	1.30551
221261_x_at	MAGED4B	4.45137e-07	5.85136	3.90818
1552390_a_at	C8orf47	4.4984e-07	6.13874	2.30594
223341_s_at	SCOC	4.53271e-07	5.3909	2.34116
223737_x_at	CHST9	4.56436e-07	5.50242	1.33827
210262_at	CRISP2	4.60205e-07	4.00729	1.3873
220084_at	C14orf105	4.60484e-07	5.04568	1.90845
205229_s_at	COCH	4.60892e-07	6.71096	1.27452
207275_s_at	ACSL1	4.63644e-07	6.7309	4.08285
231021_at	SLC6A19	4.86785e-07	7.0141	5.04449
241547_at		4.98005e-07	6.97524	2.17384
206208_at	CA4	5.00564e-07	6.48901	4.08762
214036_at		5.01397e-07	7.55493	5.94102
209732_at	CLEC2B	5.02883e-07	5.28185	1.31041
206254_at	EGF	5.05108e-07	4.07959	1.06977
224027_at	CCL28	5.10931e-07	4.70288	3.30543
224994_at	CAMK2D	5.28585e-07	6.48534	1.76004
201267_s_at	PSMC3	5.45025e-07	10.0407	8.05771
204686_at	IRS1	5.47041e-07	6.19673	3.98311
210639_s_at	ATG5	5.49376e-07	7.3964	5.67504
225619_at	SLAIN1	5.56121e-07	4.92055	2.39303
224043_s_at	UPB1	5.5728e-07	5.28494	1.11479
209122_at	ADFP	5.70377e-07	9.64762	4.65218
208726_s_at	EIF2S2	5.73769e-07	12.056	10.6229
210101_x_at	SH3GLB1	5.76271e-07	9.385	7.66487
235763_at	SLC44A5	5.79403e-07	5.34791	1.98091
240091_at	PSMA8	5.87602e-07	4.11603	0.647348
239594_at	LOC145837	5.9101e-07	4.78455	0.787169
207126_x_at	UGT1A1	5.94877e-07	10.0249	4.29488
228038_at	SOX2	5.98831e-07	5.4188	0.692003
220004_at	DDX43	6.2049e-07	4.54058	0.758466
215506_s_at	DIRAS3	6.3766e-07	5.61269	0.712024
231944_at	GPR137B	6.47891e-07	5.34984	3.67097
1555522_s_at	MEMO1	6.4864e-07	8.17508	7.18821
204417_at	GALC	6.50768e-07	5.44906	1.73224
201942_s_at	CPD	6.55436e-07	6.08595	3.15573
1553112_s_at	CDK8	6.56723e-07	5.78595	4.02273
210390_s_at	CCL15	6.68278e-07	6.38949	1.8606
214909_s_at	DDAH2	6.76651e-07	8.77752	7.5925
213116_at	NEK3	6.89375e-07	6.81584	4.80639
211719_x_at	FN1	6.99829e-07	10.2608	4.69537
201387_s_at	UCHL1	7.00908e-07	9.36119	3.23919
224169_at	NPFFR2	7.07695e-07	5.63868	2.14494
227889_at	LPCAT2	7.08816e-07	4.27205	1.49601
222719_s_at	PDGFC	7.17274e-07	5.00091	2.96874
205719_s_at	PAH	7.2484e-07	8.16365	1.96717
219295_s_at	PCOLCE2	7.26966e-07	7.1573	3.05856
209080_x_at	GLRX3	7.34889e-07	10.587	9.25759
235382_at	LVRN	7.40117e-07	3.67311	1.12203
209227_at	TUSC3	7.44491e-07	4.12325	1.16371
200839_s_at	CTSB	7.47918e-07	10.5745	9.19495
202996_at	POLD4	7.52691e-07	7.96321	5.83761
201123_s_at	EIF5A	7.58387e-07	11.3656	9.88321
239650_at	NAP5	7.786e-07	3.24009	1.17371
226462_at	STXBP6	7.79427e-07	6.75918	3.59817
206857_s_at	FKBP1B	7.81988e-07	7.89754	3.73958
219984_s_at	HRASLS	7.83457e-07	4.19351	1.83339
227126_at		7.86491e-07	5.33609	1.89805
203999_at	SYT1	7.92433e-07	6.79888	3.92807
225342_at	AK3L1	7.94797e-07	10.8337	9.67491
1555270_a_at	WFS1	8.15793e-07	6.66708	4.84326
228598_at	DPP10	8.23559e-07	3.75583	0.736174
207178_s_at	FRK	8.23927e-07	5.39045	1.66249
203911_at	RAP1GAP	8.44019e-07	7.62629	5.19127
216268_s_at	JAG1	8.52151e-07	8.52284	6.34353
205357_s_at	AGTR1	8.57473e-07	7.1241	1.56349
204987_at	ITIH2	8.6254e-07	9.15927	4.50445
201192_s_at	PITPNA	8.66816e-07	7.85932	6.75461
209925_at	OCLN	8.85093e-07	5.78854	2.70292
204988_at	FGB	8.88514e-07	9.58823	4.53952
235350_at	C4orf19	8.89447e-07	5.42723	2.59812
239330_at		8.90499e-07	4.11014	1.78446
227231_at	KIAA1211	8.98032e-07	4.66882	1.32076
208687_x_at	HSPA8	9.15591e-07	12.4744	10.4017
208781_x_at	SNX3	9.36046e-07	10.2598	8.46542
221305_s_at	UGT1A8	9.41809e-07	4.07795	0.0883528
204086_at	PRAME	9.47903e-07	9.31357	5.73339
211417_x_at	GGT1	9.56135e-07	8.36313	6.23282
217250_s_at	CHD5	9.70332e-07	3.75167	3.1223
208679_s_at	ARPC2	9.82375e-07	11.8741	10.6463
211298_s_at	ALB	9.84324e-07	9.51494	1.56106
234370_at	VSIG1	9.90594e-07	6.24034	0.760246
215108_x_at	TOX3	9.93415e-07	6.70434	0.962422
211737_x_at	PTN	9.97551e-07	5.41295	0.556732
1553199_at	WDR21C	1.00113e-06	4.12767	0.322382
231042_s_at		1.00598e-06	5.21575	1.88067
231307_at	PAGE2B	1.02569e-06	3.96007	1.01513
235898_at		1.03814e-06	5.53364	3.07264
213112_s_at	SQSTM1	1.0473e-06	9.11994	6.71155
217834_s_at	SYNCRIP	1.04891e-06	9.9018	8.88536
205196_s_at	AP1S1	1.05428e-06	8.69932	6.46414
211071_s_at	MLLT11	1.0584e-06	7.76251	5.336
212249_at	PIK3R1	1.05921e-06	4.67007	3.72908
219260_s_at	C17orf81	1.06815e-06	8.43533	4.8373
225258_at	FBLIM1	1.07097e-06	9.0254	7.70246
240838_s_at	LOC145837	1.0769e-06	4.84694	1.85394
227690_at	GABRB3	1.07932e-06	3.80107	1.07514
240419_at	SLC6A15	1.0923e-06	4.69589	2.3868
240422_at		1.10081e-06	5.40571	2.7894
1554594_at	LOC201175	1.1125e-06	4.05473	1.29226
221693_s_at	MRPS18A	1.12553e-06	9.04631	6.9041
201931_at	ETFA	1.12831e-06	11.3498	9.19344
208892_s_at	DUSP6	1.14542e-06	8.57334	6.3912
211670_x_at	SSX3	1.15429e-06	5.59224	3.18445
210594_x_at	MPZL1	1.16021e-06	7.48328	6.18109
203485_at	RTN1	1.171e-06	4.82824	1.78507
229222_at	ACSS3	1.17758e-06	6.52032	3.17338
228766_at	CD36	1.19082e-06	5.63613	3.42909
206042_x_at	SNURF	1.19249e-06	9.04246	7.3935
244276_at	KLB	1.19696e-06	7.59257	2.69863
230836_at	ST8SIA4	1.20223e-06	3.29714	1.14827
228656_at	PROX1	1.20374e-06	5.80015	3.40743
208586_s_at	SSX4	1.20746e-06	4.0481	0.74488
222925_at	DCDC2	1.21483e-06	3.91911	1.27136
230698_at	CALN1	1.22582e-06	3.17791	1.41004
230560_at	STXBP6	1.22673e-06	6.34057	2.56768
225282_at	SMAP2	1.23032e-06	7.56244	6.5132
213817_at		1.23283e-06	2.8258	1.13051
200987_x_at	PSME3	1.23608e-06	8.90163	8.0027
220148_at	ALDH8A1	1.23904e-06	4.13972	2.71505
231568_at	RP6-166C19.11	1.2572e-06	5.1183	1.60014
219650_at	ERCC6L	1.26818e-06	6.59677	6.0818
228285_at	TDRD9	1.27558e-06	3.22865	2.12312
206645_s_at	NR0B1	1.27814e-06	6.62327	1.44278
204470_at	CXCL1	1.28785e-06	6.58187	1.61504
229724_at	GABRB3	1.28801e-06	4.2168	1.47502
209723_at	SERPINB9	1.30494e-06	5.58974	2.80408
204154_at	CDO1	1.30892e-06	6.82315	2.80433
228692_at		1.31039e-06	2.9778	0.604363
218469_at	GREM1	1.33747e-06	6.10801	3.89979
206094_x_at	UGT1A6	1.33969e-06	9.6983	4.18102
239370_at		1.3612e-06	4.41062	2.52682
235355_at		1.37834e-06	5.48511	2.17354
1560185_at		1.39542e-06	3.70717	1.09898
239835_at	KBTBD8	1.42392e-06	5.11025	2.84585
227059_at	GPC6	1.42687e-06	7.15571	3.31489
209078_s_at	TXN2	1.45774e-06	9.18354	6.86659
211536_x_at	MAP3K7	1.46177e-06	6.34249	4.88975
202295_s_at	CTSH	1.47587e-06	8.2958	4.68786
204607_at	HMGCS2	1.48124e-06	8.01399	3.91465
213689_x_at	RPL5	1.48173e-06	7.06847	4.07076
201905_s_at	CTDSPL	1.48898e-06	6.91231	5.46569
200655_s_at	CALM1	1.49527e-06	11.6692	10.9809
208827_at	PSMB6	1.51322e-06	11.408	9.68214
235691_at	LOC729970	1.5161e-06	3.47705	1.48363
211089_s_at	NEK3	1.52416e-06	5.39655	3.06036
231487_at	COX8C	1.5356e-06	3.15146	1.44123
230309_at		1.54196e-06	7.00003	1.49368
232010_at	FSTL5	1.54848e-06	4.29047	1.28774
223484_at	C15orf48	1.55356e-06	5.10958	2.56409
222071_s_at	SLCO4C1	1.558e-06	5.30277	3.5133
229002_at	FAM69B	1.57951e-06	7.02945	4.78909
202900_s_at	NUP88	1.61034e-06	9.8483	8.39627
217960_s_at	TOMM22	1.63303e-06	9.56444	7.06608
228875_at	FAM162B	1.6332e-06	4.78598	2.15348
238205_at	WDR40B	1.66224e-06	4.78281	1.94668
213620_s_at	C17orf72	1.66611e-06	6.97733	4.09678
230287_at	SGSM1	1.68058e-06	5.26269	2.95569
202599_s_at	NRIP1	1.69881e-06	9.07316	8.28982
203400_s_at	TF	1.70978e-06	9.77665	2.47068
227961_at	CTSB	1.72166e-06	7.57287	6.29512
235521_at	HOXA3	1.72877e-06	5.29258	2.22182
208680_at	PRDX1	1.73796e-06	13.0931	12.2971
224463_s_at	C11orf70	1.7448e-06	4.45731	0.964544
236351_at	LOC389023	1.77013e-06	5.64232	0.964657
210338_s_at	HSPA8	1.77315e-06	12.1857	9.02842
228685_at		1.77875e-06	5.82487	4.77761
226978_at	PPARA	1.78448e-06	7.70028	5.5607
208405_s_at	CD164	1.81169e-06	10.7804	9.21298
219756_s_at	POF1B	1.82937e-06	4.04876	1.96965
1553197_at	WDR21C	1.83275e-06	4.29068	0.262802
208116_s_at	MAN1A1	1.83401e-06	7.19291	3.6203
214303_x_at	MUC5AC	1.83489e-06	6.35676	4.60565
206242_at	TM4SF5	1.86086e-06	7.75422	3.29904
1569378_at	FLJ33297	1.87989e-06	6.34813	1.90693
213975_s_at	LYZ	1.89872e-06	6.78096	2.09559
218454_at	FLJ22662	1.91147e-06	6.08779	0.757543
212221_x_at	IDS	1.91857e-06	7.66614	5.7046
225866_at	BXDC1	1.93793e-06	10.5297	9.35986
205880_at	PRKD1	1.94246e-06	5.95962	2.51981
226909_at	ZNF518B	1.94953e-06	3.87196	0.874546
224685_at	MLLT4	1.9829e-06	7.44123	3.03092
217772_s_at	MTCH2	1.98385e-06	10.5548	9.04329
243292_at	FAM132A	1.98869e-06	6.69152	3.04919
244463_at	ADAM23	1.98987e-06	4.84017	1.82531
218264_at	BCCIP	2.00066e-06	8.4866	7.26605
220205_at	TPTE	2.07e-06	3.96049	0.943466
214920_at	THSD7A	2.0783e-06	5.95189	3.80756
230238_at	ANKRD43	2.08339e-06	6.47101	3.10363
219508_at	GCNT3	2.09311e-06	7.87013	4.36899
205850_s_at	GABRB3	2.14913e-06	4.3181	3.26569
230903_s_at	C8orf42	2.1646e-06	5.83522	3.87557
228825_at	PTGR1	2.17798e-06	9.3848	5.15666
206291_at	NTS	2.1817e-06	8.45877	4.60603
1553113_s_at	CDK8	2.18225e-06	7.38561	5.75985
219140_s_at	RBP4	2.19503e-06	9.78169	5.34373
229693_at	TMEM220	2.19707e-06	7.25435	3.27319
228653_at	SAMD5	2.19867e-06	4.30531	1.24652
214051_at	MGC39900	2.22709e-06	5.37241	2.86171
205008_s_at	CIB2	2.22857e-06	7.02673	5.66988
201566_x_at	ID2	2.23067e-06	7.46278	3.87946
222731_at	ZDHHC2	2.23917e-06	4.73203	3.21759
218070_s_at	GMPPA	2.27958e-06	7.91604	6.5255
219132_at	PELI2	2.27974e-06	4.92275	1.14884
205110_s_at	FGF13	2.30384e-06	4.4363	1.40017
208596_s_at	UGT1A3	2.30557e-06	9.35056	2.83252
207337_at	CTAG2	2.31903e-06	5.42572	1.7403
239135_at	FLJ11151	2.33381e-06	6.31828	3.67434
216471_x_at	LOC100130648	2.34378e-06	6.46134	1.97829
209278_s_at	TFPI2	2.34698e-06	5.18174	0.90046
223001_at	DC2	2.35123e-06	11.4182	9.98195
227238_at	MUC15	2.38058e-06	4.08516	1.47081
221760_at	MAN1A1	2.39358e-06	9.98638	6.1057
214046_at	FUT9	2.45427e-06	3.5832	1.45476
211429_s_at	SERPINA1	2.46099e-06	10.7091	3.96744
213655_at		2.47778e-06	11.6094	10.0733
204932_at	TNFRSF11B	2.49233e-06	5.82421	0.184075
208358_s_at	UGT8	2.49585e-06	4.77317	2.11932
221168_at	PRDM13	2.51322e-06	4.17019	2.14359
214581_x_at	TNFRSF21	2.525e-06	7.45259	4.18891
202746_at	ITM2A	2.52793e-06	6.03858	-0.0477275
242003_at	ERICH1	2.52969e-06	3.17438	1.92565
209679_s_at	LOC57228	2.57292e-06	7.98658	5.82775
209498_at	CEACAM1	2.59484e-06	6.63813	2.27249
210788_s_at	DHRS7	2.60536e-06	9.12244	6.92669
207016_s_at	ALDH1A2	2.61786e-06	6.1321	2.05209
205803_s_at	TRPC1	2.62608e-06	5.00911	2.91778
223791_at	FAM27A	2.63414e-06	5.91696	3.74233
1570038_at	ZNF595	2.63706e-06	4.58708	2.35937
235557_at	LOC150763	2.6383e-06	6.56889	1.40994
202810_at	DRG1	2.64284e-06	10.4115	9.31457
208702_x_at	APLP2	2.66823e-06	9.63513	7.27173
236129_at	GALNT5	2.68148e-06	5.00634	1.66694
205009_at	TFF1	2.71223e-06	8.23164	3.18784
217811_at	SELT	2.71497e-06	10.4056	8.50798
212573_at	ENDOD1	2.72158e-06	5.38878	2.3283
235801_at		2.73257e-06	3.87594	0.867956
205882_x_at	ADD3	2.75009e-06	8.02153	5.55809
210377_at	ACSM3	2.75167e-06	5.12097	2.15327
214636_at	CALCB	2.78329e-06	5.74901	3.8139
213652_at	PCSK5	2.78911e-06	6.3211	3.27925
218048_at	COMMD3	2.79399e-06	10.4723	9.76337
1569566_at	TBC1D1	2.83224e-06	2.88319	1.25847
204944_at	PTPRG	2.8413e-06	5.65801	2.55547
204161_s_at	ENPP4	2.84332e-06	5.03938	2.10463
1566558_x_at	FLJ90757	2.84758e-06	6.3072	4.55302
214875_x_at	APLP2	2.85159e-06	9.11434	6.75784
207852_at	CXCL5	2.86676e-06	3.53955	2.07274
212240_s_at	PIK3R1	2.89004e-06	7.48453	4.75054
201457_x_at	BUB3	2.89335e-06	10.4964	9.4579
225540_at	MAP2	2.90931e-06	5.85764	1.16252
221523_s_at	RRAGD	2.92545e-06	6.30108	2.79283
203798_s_at	VSNL1	2.9666e-06	6.36991	2.70348
231925_at		2.98141e-06	3.43089	1.64277
212043_at	TGOLN2	2.98847e-06	10.9581	10.0985
215952_s_at	OAZ1	3.0185e-06	12.6465	11.0481
218092_s_at	HRB	3.10614e-06	8.79361	6.58308
229380_at		3.12439e-06	4.24925	2.75095
229461_x_at	NEGR1	3.14125e-06	2.98654	1.69308
213366_x_at	ATP5C1	3.14556e-06	12.2347	10.9339
230487_at	LOC100130967	3.15909e-06	4.08983	2.97601
1559617_at	LOC732087	3.19144e-06	5.73292	1.75904
206457_s_at	DIO1	3.21261e-06	6.36544	3.79699
227835_at	LOC100132181	3.22256e-06	6.42891	4.26197
216034_at	ZNF280A	3.24923e-06	4.29554	1.95781
221526_x_at	PARD3	3.25968e-06	9.10869	8.18428
204105_s_at	NRCAM	3.26371e-06	6.48366	1.27491
204608_at	ASL	3.27441e-06	9.79756	7.41244
203430_at	HEBP2	3.33059e-06	9.41068	7.54198
204689_at	HHEX	3.33324e-06	7.60847	5.59128
213808_at		3.35663e-06	4.13948	0.956098
220393_at	GLULD1	3.35775e-06	5.329	2.20318
208641_s_at	RAC1	3.37607e-06	12.411	11.9946
226785_at	ATP11C	3.43582e-06	6.02214	2.1099
243110_x_at	NPW	3.46318e-06	4.55905	0.885322
230323_s_at	TMEM45B	3.50521e-06	6.44775	2.20657
203998_s_at	SYT1	3.52252e-06	5.48424	2.4601
226436_at	RASSF4	3.53352e-06	5.5307	2.7878
230147_at	F2RL2	3.58006e-06	5.37755	0.475287
211748_x_at	PTGDS	3.60712e-06	8.05636	5.40832
225924_at	FNIP2	3.62519e-06	9.06832	7.70655
205204_at	NMB	3.62589e-06	9.0956	6.53871
201131_s_at	CDH1	3.62822e-06	7.42871	1.42224
231270_at	CA13	3.68455e-06	5.95906	2.58474
205542_at	STEAP1	3.68661e-06	9.17433	6.24784
1557080_s_at	ITGBL1	3.69593e-06	3.98183	1.62775
218327_s_at	SNAP29	3.7176e-06	9.02938	7.61747
212768_s_at	OLFM4	3.7316e-06	2.69827	1.92955
208146_s_at	CPVL	3.73939e-06	6.98739	4.29692
233297_s_at	C13orf38	3.74209e-06	3.0615	1.75008
205650_s_at	FGA	3.74945e-06	9.10084	4.92998
219368_at	NAP1L2	3.76417e-06	4.13661	0.746349
218552_at	ECHDC2	3.7798e-06	8.22807	6.92525
1559840_s_at	TBX18	3.82225e-06	3.55197	1.92653
216505_x_at	LOC391833	3.85286e-06	10.5324	9.42856
206376_at	SLC6A15	3.85966e-06	4.54303	1.61018
223478_at	TIMM8B	3.87595e-06	8.6262	6.77604
226051_at	SELM	3.89791e-06	7.11989	3.51404
226576_at	ARHGAP26	3.9328e-06	5.38372	1.97956
217883_at	C2orf25	3.99082e-06	11.7826	10.2534
209277_at	TFPI2	4.00834e-06	3.58798	1.26405
204551_s_at	AHSG	4.02293e-06	8.20115	5.62026
200609_s_at	WDR1	4.02884e-06	9.9051	8.84835
207507_s_at	ATP5G3	4.05219e-06	12.2361	10.2897
202345_s_at	FABP5	4.06204e-06	8.64646	2.47984
229071_at	C17orf100	4.10386e-06	4.89161	3.10774
203428_s_at	ASF1A	4.11613e-06	8.88418	6.55823
214183_s_at	TKTL1	4.1458e-06	4.36275	1.88805
204844_at	ENPEP	4.23127e-06	4.16756	2.50883
202487_s_at	H2AFV	4.2534e-06	11.2039	10.103
202747_s_at	ITM2A	4.2943e-06	7.38846	1.89523
223892_s_at	TMBIM4	4.30747e-06	11.2542	9.99443
239595_at	GPX2	4.35538e-06	4.48676	2.50968
238632_at		4.37025e-06	5.13603	2.78788
213175_s_at	SNRPB	4.37249e-06	11.5894	9.94616
207149_at	CDH12	4.39537e-06	4.86355	1.78828
223711_s_at	THYN1	4.39571e-06	8.44665	7.40936
235362_at	LOC729970	4.42359e-06	4.34522	1.94032
212372_at	MYH10	4.43656e-06	10.3443	9.04147
1568720_at	ZNF506	4.44514e-06	3.38195	2.44492
224480_s_at	AGPAT9	4.48318e-06	6.52139	1.05656
203130_s_at	KIF5C	4.48735e-06	6.47362	3.76371
210480_s_at	MYO6	4.53652e-06	6.15105	3.61162
233899_x_at	ZBTB10	4.53744e-06	5.47134	2.93098
210394_x_at	SSX4	4.54541e-06	6.01523	1.05742
201252_at	PSMC4	4.60434e-06	10.3631	9.14678
219987_at		4.63563e-06	5.16991	1.58957
210558_at	AKR1C4	4.65053e-06	6.96534	3.55324
227121_at		4.68771e-06	7.32287	5.99835
203725_at	GADD45A	4.68909e-06	9.77539	8.92146
225996_at	LONRF2	4.69375e-06	3.71356	1.81786
242770_at	LOC642236	4.71383e-06	6.43349	3.11064
243951_at	ABCB1	4.72573e-06	6.02588	3.37885
227801_at	TRIM59	4.77288e-06	6.15658	3.06858
224511_s_at	TXNDC17	4.77789e-06	11.8171	10.608
214702_at	FN1	4.78282e-06	3.73402	1.90018
215843_s_at	TLL2	4.80448e-06	4.31162	2.80796
1558523_at	FAM184A	4.81106e-06	3.82459	2.45836
206584_at	LY96	4.81194e-06	3.43628	1.37613
218087_s_at	SORBS1	4.83578e-06	5.93906	2.8985
243582_at	SH3RF2	4.85881e-06	5.81775	4.0315
208708_x_at	EIF5	4.87101e-06	10.4417	9.19343
228912_at	VIL1	4.88117e-06	7.859	3.45291
219466_s_at	APOA2	4.88681e-06	8.26839	3.88247
206084_at	PTPRR	4.89481e-06	4.83798	2.67913
235535_x_at	LOC100134091	4.9054e-06	5.46787	3.62803
203757_s_at	CEACAM6	4.91696e-06	5.56439	1.63413
226017_at	CMTM7	4.93832e-06	7.39036	4.59227
210174_at	NR5A2	4.9681e-06	6.42375	2.79044
230171_at		4.9903e-06	5.99741	5.02308
238353_at	RASL11A	4.993e-06	5.56885	4.98397
229656_s_at	FLJ42562	4.99564e-06	6.1375	3.20879
209373_at	MALL	5.01125e-06	6.29314	2.10176
243231_at	SLC38A11	5.0122e-06	5.44495	3.2683
205242_at	CXCL13	5.08875e-06	3.44332	1.14862
209103_s_at	UFD1L	5.12424e-06	10.5502	8.97107
201287_s_at	SDC1	5.15571e-06	9.55678	7.78833
203408_s_at	SATB1	5.18273e-06	6.21997	4.12393
200838_at	CTSB	5.20872e-06	9.55008	7.86433
235915_at		5.21351e-06	4.54406	3.03415
209301_at	CA2	5.2481e-06	7.31677	1.91729
209555_s_at	CD36	5.24946e-06	5.98504	3.67212
228262_at	MAP7D2	5.2529e-06	4.75067	0.247226
209737_at	MAGI2	5.31701e-06	4.92699	2.97523
219327_s_at	GPRC5C	5.33069e-06	8.04626	6.95687
205500_at	C5	5.3641e-06	6.53913	2.8488
201752_s_at	ADD3	5.37047e-06	8.11378	5.68993
217339_x_at	CTAG1B	5.40796e-06	7.09216	4.19945
222908_at	FAM38B	5.41009e-06	4.5301	1.7808
204681_s_at	RAPGEF5	5.43958e-06	7.20395	2.5947
223894_s_at	AKTIP	5.44717e-06	7.0918	5.3426
209882_at	RIT1	5.47162e-06	8.25832	5.83451
209863_s_at	TP63	5.47642e-06	4.82736	3.47184
221210_s_at	NPL	5.49898e-06	3.9274	1.79711
219312_s_at	ZBTB10	5.50366e-06	5.53122	3.08948
202121_s_at	CHMP2A	5.54413e-06	10.5025	8.84808
215646_s_at	VCAN	5.55271e-06	5.87631	1.52626
203924_at	GSTA2	5.55878e-06	8.81989	4.63403
207243_s_at	CALM2	5.56116e-06	13.1349	12.6637
229879_at		5.58308e-06	7.68513	5.3792
219734_at	SIDT1	5.60651e-06	3.89261	1.84491
213283_s_at	SALL2	5.60988e-06	6.68964	4.93517
208659_at	CLIC1	5.66623e-06	12.0546	10.472
206953_s_at	LPHN2	5.67012e-06	7.17862	3.0339
223614_at	C8orf57	5.68112e-06	5.33959	2.28774
204671_s_at	ANKRD6	5.6954e-06	4.68026	3.24945
202223_at	STT3A	5.69705e-06	9.80411	7.53365
218512_at	WDR12	5.72191e-06	9.82606	8.43628
219924_s_at	ZMYM6	5.75744e-06	7.89907	6.24472
218309_at	CAMK2N1	5.79564e-06	8.69474	5.84771
225097_at	HIPK2	5.83273e-06	8.38394	7.02053
230081_at	PLCXD3	5.83377e-06	3.76932	1.69797
200024_at	RPS5	5.84666e-06	13.0711	11.5326
236220_at		5.85903e-06	4.26696	2.68494
221591_s_at	FAM64A	5.86129e-06	7.76443	6.87495
38290_at	RGS14	5.89551e-06	7.41462	5.73879
244689_at	PPARA	5.89743e-06	6.58257	4.98232
200713_s_at	MAPRE1	5.89999e-06	10.2542	9.2362
235030_at	FAM55C	5.90336e-06	4.67987	2.33417
213887_s_at	POLR2E	5.912e-06	9.85317	7.95774
222981_s_at	RAB10	5.91378e-06	10.5336	9.23454
235708_at	KLB	5.9169e-06	6.13493	3.06323
205259_at	NR3C2	5.97652e-06	5.57619	3.21025
235931_at	FAM119A	6.0402e-06	6.30827	2.72625
225809_at	DKFZP564O0823	6.07804e-06	3.96544	1.85801
229116_at	CNKSR2	6.07999e-06	5.35264	2.75892
216687_x_at	UGT2B15	6.12118e-06	6.56218	2.02962
209892_at	FUT4	6.18814e-06	4.53222	2.16227
225795_at	C22orf32	6.25629e-06	10.0043	8.1703
235099_at	CMTM8	6.25936e-06	7.56568	2.93726
220230_s_at	CYB5R2	6.26622e-06	6.06871	3.47304
208742_s_at	SAP18	6.28939e-06	11.6754	10.2961
205133_s_at	HSPE1	6.30369e-06	12.0522	10.9696
210089_s_at	LAMA4	6.33499e-06	6.01952	4.68231
205770_at	GSR	6.34992e-06	7.56539	5.05684
202296_s_at	RER1	6.35993e-06	10.5503	8.64087
201239_s_at	SPCS2	6.38909e-06	10.8534	8.87081
225253_s_at	METTL2A	6.40763e-06	9.80439	8.29773
205830_at	CLGN	6.4223e-06	6.63141	2.74228
201427_s_at	SEPP1	6.45582e-06	9.11265	2.42965
219428_s_at	PXMP4	6.45867e-06	7.72805	5.88248
206325_at	SERPINA6	6.51737e-06	8.47293	4.8425
235463_s_at	LASS6	6.51942e-06	5.6366	1.43982
210297_s_at	MSMB	6.54211e-06	3.75119	1.79294
201286_at	SDC1	6.62315e-06	9.44918	7.91049
244065_at	LOC643827	6.64574e-06	3.90804	0.98546
239730_at	DGCR14	6.67192e-06	4.85658	3.53824
203908_at	SLC4A4	6.70635e-06	7.1337	1.96979
215728_s_at	ACOT7	6.71168e-06	6.59088	5.65161
216044_x_at	FAM69A	6.74222e-06	6.73239	3.54163
201317_s_at	PSMA2	6.76494e-06	12.1657	10.6074
223044_at	SLC40A1	6.78587e-06	7.96877	2.198
209355_s_at	PPAP2B	6.82668e-06	7.22532	5.42733
213489_at	MAPRE2	6.86395e-06	7.46209	5.84555
1552519_at	ACVR1C	6.86639e-06	5.25816	3.02439
1568838_at	LOC100132169	6.87873e-06	4.22642	1.62523
224279_s_at	CABYR	6.88967e-06	5.70785	3.52077
233814_at	EFNA5	6.8897e-06	6.08918	4.29798
227354_at	PAG1	6.91729e-06	6.22289	2.20593
213456_at	SOSTDC1	6.98872e-06	4.94224	2.07567
214318_s_at	FRY	7.04975e-06	6.08029	2.89586
204965_at	GC	7.08273e-06	7.9509	2.37234
210418_s_at	IDH3B	7.10048e-06	9.84177	8.1176
202920_at	ANK2	7.11936e-06	5.57419	1.42553
229095_s_at	LIMS3	7.14966e-06	6.25156	2.5316
235874_at	PRSS35	7.15945e-06	4.18099	0.560373
241925_x_at		7.16067e-06	5.7468	3.33318
224361_s_at	IL17RB	7.24173e-06	7.03368	4.20549
230280_at	TRIM9	7.29937e-06	3.47825	2.29074
222693_at	FNDC3B	7.30012e-06	7.66732	6.07365
242775_at		7.33492e-06	9.11446	4.46779
213187_x_at	FTL	7.35034e-06	13.6752	11.7896
211203_s_at	CNTN1	7.3962e-06	5.4378	3.21257
211356_x_at	LEPR	7.40669e-06	6.67282	4.40524
234472_at	GALNT13	7.46245e-06	4.9643	1.0783
206627_s_at	SSX1	7.50193e-06	3.34631	2.05721
209604_s_at	GATA3	7.51252e-06	6.10415	2.30235
1562484_at	FLJ35848	7.52817e-06	3.73693	0.977982
204374_s_at	GALK1	7.55911e-06	7.04136	5.1017
214927_at	ITGBL1	7.63336e-06	4.59768	3.12228
205533_s_at	CDH6	7.6529e-06	4.60461	3.02535
208248_x_at	APLP2	7.65855e-06	10.7508	9.81557
218831_s_at	FCGRT	7.74567e-06	7.73347	6.16028
218856_at	TNFRSF21	7.76146e-06	9.20549	6.78119
210213_s_at	EIF6	7.8085e-06	10.595	9.35453
242375_x_at		7.81278e-06	5.22563	2.45309
209183_s_at	C10orf10	7.87395e-06	6.53104	5.26422
217773_s_at	NDUFA4	7.8771e-06	12.18	10.5568
205576_at	SERPIND1	7.87998e-06	7.1228	3.37755
230104_s_at	TPPP	7.88792e-06	7.15966	5.87246
242135_at	LOC100131707	7.89615e-06	5.08882	0.749486
209465_x_at	PTN	7.90474e-06	5.12317	0.802397
210033_s_at	SPAG6	8.01613e-06	4.25559	1.31867
1554053_at	SPTLC1	8.01643e-06	5.96237	4.02384
200815_s_at	PAFAH1B1	8.02702e-06	9.33111	8.1018
216506_x_at	MLLT10	8.05601e-06	6.95267	5.77655
206469_x_at	AKR7A3	8.07746e-06	8.21336	6.63357
229475_at	MAEL	8.08783e-06	4.17571	1.66976
225855_at	EPB41L5	8.10506e-06	6.95918	5.08253
224856_at	FKBP5	8.15507e-06	7.14119	4.43445
237248_at	PDE11A	8.20749e-06	4.21425	2.5259
235301_at	KIAA1324L	8.21568e-06	7.05973	5.34892
219465_at	APOA2	8.22478e-06	9.63438	5.05995
220266_s_at	KLF4	8.27855e-06	5.74172	3.61991
209937_at	TM4SF4	8.30633e-06	9.75576	4.45254
229057_at	SCN2A	8.32596e-06	2.62611	1.63531
202788_at	MAPKAPK3	8.37294e-06	8.5295	7.60401
243894_at	SLC41A2	8.39944e-06	5.92298	4.25466
215617_at	LOC26010	8.42348e-06	4.97846	2.57595
201266_at	TXNRD1	8.47402e-06	11.9021	10.1106
200682_s_at	UBE2L3	8.47712e-06	11.4353	9.87247
206167_s_at	ARHGAP6	8.53912e-06	4.14058	1.06661
210108_at	CACNA1D	8.54785e-06	4.38502	1.91838
223010_s_at	OCIAD1	8.55275e-06	10.0959	7.57927
205506_at	VIL1	8.571e-06	7.44584	2.87645
225014_at	LOC389203	8.64596e-06	9.67278	6.86029
205164_at	GCAT	8.65439e-06	9.1616	7.59477
204388_s_at	MAOA	8.69135e-06	6.36136	3.7767
203858_s_at	COX10	8.71295e-06	7.84584	6.90692
209602_s_at	GATA3	8.76981e-06	3.94851	0.355536
1554462_a_at	DNAJB9	8.77482e-06	8.11652	6.52494
219118_at	FKBP11	8.80834e-06	8.94488	6.4786
205943_at	TDO2	8.86496e-06	6.78139	4.40186
219398_at	CIDEC	8.90312e-06	7.46462	4.81922
213107_at	TNIK	8.9284e-06	6.07313	2.98257
215129_at	PIK3C2G	8.9632e-06	4.96414	3.91663
211828_s_at	TNIK	8.97871e-06	5.03224	2.69193
204619_s_at	VCAN	8.98802e-06	6.0269	2.49214
207712_at	BAGE	9.01979e-06	3.55556	0.898736
227711_at	GTSF1	9.06885e-06	7.41389	3.09156
214941_s_at	PRPF40A	9.0954e-06	8.80818	7.36021
216483_s_at	C19orf10	9.20307e-06	10.6916	8.73271
212964_at	HIC2	9.26822e-06	7.08502	4.40458
236548_at	GIPC2	9.27015e-06	5.42147	1.4911
210009_s_at	GOSR2	9.29815e-06	7.28447	5.78039
225019_at	CAMK2D	9.31882e-06	8.75182	5.52955
209142_s_at	UBE2G1	9.32382e-06	9.75227	8.28927
201523_x_at	UBE2N	9.33669e-06	9.49357	8.10248
212296_at	PSMD14	9.36364e-06	11.3774	10.5835
222686_s_at	FLJ11151	9.38087e-06	6.91561	5.30272
1560098_at	AKR1C2	9.38716e-06	2.91681	1.36925
217882_at	TMEM111	9.40061e-06	10.5368	8.77386
216574_s_at	RPE	9.42862e-06	6.27149	4.17788
231897_at	PTGR1	9.49075e-06	11.4236	7.99382
210497_x_at	SSX2	9.50359e-06	6.06898	1.71988
222833_at	LPCAT2	9.58097e-06	4.40739	2.2737
208870_x_at	ATP5C1	9.60749e-06	12.0742	10.4067
220532_s_at	TMEM176B	9.62401e-06	7.20195	3.71967
1559322_at	LOC727916	9.62715e-06	3.94939	3.02131
229146_at	C7orf31	9.6408e-06	5.61077	2.95075
227046_at	SLC39A11	9.66775e-06	7.45172	5.33458
207430_s_at	MSMB	9.77248e-06	4.10039	1.73898
219572_at	CADPS2	9.8403e-06	7.03492	3.10221
1564841_at		9.85996e-06	5.09969	3.48452
1556166_x_at		9.85999e-06	6.17659	2.96675
205476_at	CCL20	9.91742e-06	9.81457	5.72902
224447_s_at	C17orf37	9.95388e-06	9.61384	8.89966
208887_at	EIF3G	9.95979e-06	10.2913	9.16915
224156_x_at	IL17RB	1.00485e-05	7.76185	4.86584
228107_at	LOC100127983	1.01769e-05	5.73719	2.64568
232578_at	CLDN18	1.02173e-05	2.91566	1.48274
221178_at	BAIAP2L2	1.02279e-05	4.49065	1.42075
238966_at		1.02709e-05	4.73229	3.02496
237034_at		1.02992e-05	5.15581	2.80978
231223_at	CSMD1	1.03661e-05	2.97422	2.02231
206262_at	ADH1C	1.03989e-05	5.14943	3.29148
1556325_at	FILIP1	1.04085e-05	3.03289	1.29177
1552264_a_at	MAPK1	1.04092e-05	7.39089	5.19588
208944_at	TGFBR2	1.04613e-05	9.0738	6.46569
218763_at	STX18	1.04711e-05	8.29237	7.37751
206535_at	SLC2A2	1.04804e-05	5.02043	3.97487
208891_at	DUSP6	1.05564e-05	9.5795	7.57818
244266_at	AKR1C2	1.05662e-05	5.06016	2.9458
221263_s_at	SF3B5	1.05682e-05	10.6186	8.5999
240060_at		1.05879e-05	6.22024	4.54705
1565162_s_at	MGST1	1.05911e-05	11.8513	8.83415
227929_at		1.06612e-05	7.64209	3.94839
215160_x_at	LOC642236	1.06662e-05	8.19457	5.78284
227226_at	MRAP2	1.06673e-05	5.69243	3.70122
206505_at	UGT2B4	1.06857e-05	6.16521	4.39229
1555854_at		1.07346e-05	8.6922	2.50531
219255_x_at	IL17RB	1.07364e-05	7.73994	4.67434
204620_s_at	VCAN	1.07625e-05	6.53105	1.69258
208937_s_at	ID1	1.07701e-05	10.41	7.7692
223734_at	OSAP	1.07776e-05	5.5711	2.68109
227289_at	PCDH17	1.08029e-05	3.68825	2.77466
242350_s_at	LOC100128098	1.08207e-05	5.48952	2.4327
204784_s_at	MLF1	1.08317e-05	5.59813	2.38367
214452_at	BCAT1	1.08484e-05	5.75357	1.89173
211611_s_at	CREBL1	1.08706e-05	6.14149	4.92658
232083_at	KIF16B	1.08708e-05	6.43081	4.27744
207666_x_at	SSX3	1.09129e-05	5.96697	1.75658
217769_s_at	POMP	1.09415e-05	11.8081	10.9704
229815_at		1.09629e-05	4.87076	3.53469
205174_s_at	QPCT	1.10033e-05	5.24114	3.02209
202967_at	GSTA4	1.10359e-05	8.53852	5.15907
204714_s_at	F5	1.10552e-05	7.53952	3.39739
209867_s_at	LPHN3	1.11405e-05	5.27416	3.61574
206300_s_at	PTHLH	1.12231e-05	4.4609	2.88426
204331_s_at	MRPS12	1.12391e-05	10.4752	8.26861
239814_at		1.12451e-05	6.53989	5.35213
59697_at	RAB15	1.12452e-05	7.75594	4.83785
218504_at	FAHD2A	1.1276e-05	8.49687	7.22525
218028_at	ELOVL1	1.12981e-05	8.35317	7.29785
207103_at	KCND2	1.13988e-05	3.90424	2.00212
239723_at		1.1404e-05	4.40879	2.22773
223064_at	RNF181	1.14426e-05	10.6294	9.1097
226582_at	LOC400043	1.14767e-05	7.87552	4.92709
218488_at	EIF2B3	1.16059e-05	8.73889	7.86416
205311_at	DDC	1.16478e-05	8.48083	2.79866
223014_at	UBE2R2	1.16542e-05	10.2525	9.43804
240738_at		1.1685e-05	3.02625	2.1078
221245_s_at	FZD5	1.17321e-05	8.41095	4.85809
200876_s_at	PSMB1	1.17463e-05	12.0141	10.5383
211653_x_at	AKR1C2	1.18239e-05	12.1646	7.23571
201929_s_at	PKP4	1.18357e-05	7.81331	6.5016
207791_s_at	RAB1A	1.18685e-05	9.61626	7.33674
226228_at	AQP4	1.18802e-05	3.27122	1.24515
210041_s_at	PGM3	1.19357e-05	7.85458	5.96963
227443_at	C9orf150	1.19376e-05	7.36829	5.83423
215039_at	HS2ST1	1.19667e-05	4.37505	3.35153
202753_at	PSMD6	1.20376e-05	10.491	9.16433
232000_at	TTC39B	1.20435e-05	3.01893	1.57637
202275_at	G6PD	1.2048e-05	7.23215	4.57422
217185_s_at	LOC442240	1.20566e-05	7.54834	5.52967
205566_at	ABHD2	1.20823e-05	6.88924	5.29211
211351_at	C6orf54	1.21187e-05	4.85785	2.82607
221610_s_at	STAP2	1.2243e-05	6.89535	4.88459
228906_at	TET1	1.23142e-05	5.87186	3.49273
1557910_at	HSP90AB1	1.23159e-05	10.9111	8.9263
224689_at	MANBAL	1.233e-05	9.39317	8.51066
212867_at		1.23484e-05	9.4414	8.75109
213408_s_at	PI4KAP1	1.23795e-05	9.21171	7.89764
203665_at	HMOX1	1.2407e-05	9.01125	7.15747
235476_at	TRIM59	1.24344e-05	5.19708	3.87208
205141_at	ANG	1.24909e-05	8.31877	5.59004
201941_at	CPD	1.25316e-05	10.0967	7.52741
236840_at	C12orf56	1.25356e-05	6.27665	3.73275
207963_at	C6orf54	1.25385e-05	5.94779	1.77746
214385_s_at	MUC5AC	1.25606e-05	6.20618	4.0565
200623_s_at	CALM3	1.25749e-05	8.05853	7.63547
201841_s_at	HSPB1	1.26061e-05	11.2674	10.6866
230053_at		1.26226e-05	4.26475	2.76822
227569_at	LNX2	1.26277e-05	8.1825	6.21809
239202_at		1.26528e-05	6.0089	2.10149
229435_at	GLIS3	1.26805e-05	5.76621	3.88512
205711_x_at	ATP5C1	1.27748e-05	11.9537	10.3607
201966_at	NDUFS2	1.27934e-05	10.6196	8.6751
205924_at	RAB3B	1.28581e-05	6.47082	1.96018
227966_s_at	CCDC74B	1.28581e-05	4.78296	2.66132
201342_at	SNRPC	1.28587e-05	10.8387	9.73021
225597_at	SLC45A4	1.3006e-05	6.91686	4.82659
242285_at		1.3034e-05	3.73924	2.05058
1569290_s_at	GRIA3	1.31089e-05	5.69934	2.68685
212432_at	GRPEL1	1.31361e-05	9.30525	7.68395
236277_at		1.31787e-05	3.11174	1.79405
205350_at	CRABP1	1.31885e-05	5.78977	3.95669
226771_at	ATP8B2	1.32228e-05	7.06743	4.00899
242629_at		1.34433e-05	4.91335	2.43775
1567458_s_at	RAC1	1.34839e-05	10.1022	7.5529
216594_x_at	AKR1C1	1.35296e-05	12.418	8.20441
232654_s_at	UGT1A1	1.35851e-05	6.38293	1.6295
205623_at	ALDH3A1	1.35959e-05	5.87988	3.79922
235965_at		1.36363e-05	6.64299	4.46429
231929_at	IKZF2	1.36841e-05	3.21168	1.73542
225252_at	SRXN1	1.36879e-05	10.4291	8.44151
222713_s_at	FANCF	1.37153e-05	6.3005	4.59161
231361_at	NLGN1	1.37186e-05	2.94701	1.36543
AFFX-HUMGAPDH/M33197_5_at	GAPDH	1.37277e-05	13.4787	11.499
210447_at	GLUD2	1.41113e-05	4.59246	2.84513
228777_at	KBTBD3	1.41127e-05	5.62355	4.18086
216532_x_at	LOC728344	1.42618e-05	8.92373	7.92979
221577_x_at	GDF15	1.42837e-05	10.5098	6.45403
227176_at	SLC2A13	1.42985e-05	6.56708	2.77411
202820_at	AHR	1.43143e-05	9.10597	7.08426
229669_at	LOC339260	1.44535e-05	4.65771	2.70567
227241_at	MUC15	1.44729e-05	3.74683	1.45683
244455_at	KCNT2	1.45016e-05	5.47502	3.55728
200769_s_at	MAT2A	1.45616e-05	7.46208	5.88594
201571_s_at	DCTD	1.4581e-05	6.77244	4.21149
208761_s_at	SUMO1	1.465e-05	10.3064	8.70207
228360_at	LYPD6B	1.46613e-05	5.58069	1.35103
205573_s_at	SNX7	1.47071e-05	7.2152	2.16758
225759_x_at	CLMN	1.47956e-05	5.65978	3.1762
217910_x_at	MLX	1.48388e-05	9.14579	8.2665
202347_s_at	UBE2K	1.48682e-05	10.2549	8.5309
216684_s_at	SS18	1.49231e-05	6.00736	5.0431
214235_at	CYP3A5P2	1.49395e-05	6.69104	4.05188
230716_at	LOC285733	1.4952e-05	7.21711	3.01353
216462_at		1.49602e-05	3.94844	0.95173
210453_x_at	ATP5L	1.49643e-05	12.485	11.5086
244334_at	TRAM1L1	1.5016e-05	4.76649	3.27949
207014_at	GABRA2	1.50228e-05	5.87988	3.09237
218026_at	CCDC56	1.507e-05	11.2552	10.0481
212788_x_at	FTL	1.5074e-05	14.0059	12.988
230930_at	LOC338620	1.51393e-05	7.49937	5.92715
206032_at	DSC3	1.51879e-05	3.46337	1.99925
205603_s_at	DIAPH2	1.52032e-05	4.9148	2.49946
218974_at	SOBP	1.525e-05	7.86324	3.8072
241703_at	RUNDC3B	1.52849e-05	3.92159	2.1727
232173_at	CLEC2L	1.54449e-05	6.9194	4.29904
202756_s_at	GPC1	1.54459e-05	7.62454	6.42464
208675_s_at	DDOST	1.55893e-05	11.0017	8.9018
219615_s_at	KCNK5	1.5623e-05	6.5128	4.68065
221810_at	RAB15	1.56613e-05	6.49956	3.80892
1566557_at	FLJ90757	1.56786e-05	6.27194	3.97779
219377_at	FAM59A	1.56804e-05	7.51011	5.37993
231481_at	CCNB3	1.56871e-05	6.07	3.64502
218258_at	POLR1D	1.56962e-05	10.1766	8.35993
220622_at	LRRC31	1.57689e-05	5.07102	2.88453
207202_s_at	NR1I2	1.5826e-05	5.5469	3.12869
200820_at	PSMD8	1.59118e-05	10.7096	8.95346
228574_at	TMTC2	1.59263e-05	5.65969	2.32916
244567_at		1.59788e-05	5.49101	4.05922
210222_s_at	RTN1	1.59837e-05	4.9392	2.86438
217999_s_at	PHLDA1	1.59953e-05	4.75499	3.75454
218032_at	SNN	1.60254e-05	7.44299	5.72219
214765_s_at	NAAA	1.61179e-05	7.34082	5.80268
231037_at		1.61248e-05	6.93759	4.28934
225815_at	CPLX2	1.6178e-05	5.07576	2.85137
204783_at	MLF1	1.62163e-05	5.04273	2.41962
241607_at	LOC730102	1.63551e-05	4.81291	1.92493
214913_at	ADAMTS3	1.64201e-05	5.28333	2.62498
216381_x_at	AKR7A3	1.65541e-05	8.2265	6.85403
214247_s_at	DKK3	1.65767e-05	5.35677	1.76162
201034_at	ADD3	1.66053e-05	9.4474	6.39661
212350_at	TBC1D1	1.67058e-05	7.29219	5.23097
225375_at	TMEM199	1.67366e-05	8.08563	6.31748
227554_at		1.68345e-05	6.40312	3.05929
222231_s_at	LRRC59	1.68705e-05	10.7233	9.99036
231174_s_at		1.69846e-05	3.29405	2.18744
209213_at	CBR1	1.70097e-05	9.63653	7.29285
230480_at	PIWIL4	1.70159e-05	4.14288	1.82571
1570515_a_at	FILIP1	1.70259e-05	3.16887	1.44135
227803_at	ENPP5	1.70746e-05	4.14451	2.52781
228121_at		1.71143e-05	4.89005	3.74129
201445_at	CNN3	1.71209e-05	8.30018	3.67604
230047_at	FLJ32810	1.71495e-05	6.06238	3.64957
219926_at	POPDC3	1.71955e-05	7.46336	5.10087
1558015_s_at	ACTR2	1.72457e-05	6.49579	4.65496
213894_at	THSD7A	1.73236e-05	5.94079	3.87882
212187_x_at	PTGDS	1.73895e-05	7.48494	5.02671
210929_s_at	LOC100131613	1.73969e-05	8.94479	4.75227
228434_at	BTNL9	1.74852e-05	3.71476	2.72347
241866_at	SLC16A7	1.74997e-05	5.61399	3.67854
205945_at	IL6R	1.75605e-05	6.67766	3.70278
242909_at		1.75922e-05	5.44459	2.63765
240153_at		1.76343e-05	2.99811	2.39383
211936_at	HSPA5	1.76631e-05	12.4537	11.7243
220254_at	LRP12	1.76648e-05	4.94024	1.25002
223158_s_at	NEK6	1.76839e-05	8.89819	7.43692
211732_x_at	HNMT	1.77975e-05	8.03585	5.88576
228019_s_at	MRPS18C	1.78166e-05	9.77573	8.42491
204184_s_at	ADRBK2	1.78175e-05	5.05905	3.91784
227760_at	IGFBPL1	1.7846e-05	5.2883	1.98849
1552880_at	SEC16B	1.78511e-05	4.30306	2.48796
225265_at	RBMS1	1.78709e-05	7.74687	7.11404
228555_at	CAMK2D	1.78717e-05	6.74985	3.49805
227952_at		1.78968e-05	6.7033	2.24458
211756_at	PTHLH	1.79294e-05	4.71096	3.10086
227240_at	NGEF	1.79357e-05	6.60244	4.47696
226460_at	FNIP2	1.79929e-05	8.48986	6.0027
222820_at	TNRC6C	1.80069e-05	5.24687	4.46261
210127_at	RAB6B	1.8029e-05	5.82262	4.65435
241733_at	C18orf54	1.80748e-05	4.92848	3.5659
237849_at		1.80994e-05	4.63545	3.51307
218694_at	ARMCX1	1.81989e-05	5.2107	4.08648
205691_at	SYNGR3	1.82566e-05	6.35756	4.73402
209466_x_at	PTN	1.82622e-05	6.51481	3.00577
203343_at	UGDH	1.82637e-05	10.5228	7.94235
218120_s_at	HMOX2	1.8324e-05	8.40342	7.18464
202086_at	MX1	1.83713e-05	6.14517	4.14422
216039_at	LOC100132832	1.8561e-05	5.63196	2.4412
206561_s_at	AKR1B10	1.85896e-05	9.50839	2.43323
218119_at	TIMM23	1.86204e-05	9.3292	7.58213
221524_s_at	RRAGD	1.86317e-05	8.5079	4.75027
1557961_s_at	LOC100127983	1.86794e-05	3.62929	1.3655
239697_x_at	C3orf67	1.86933e-05	4.14845	2.36176
1562736_at	LHX9	1.87434e-05	3.11401	1.67749
206643_at	HAL	1.8746e-05	6.61298	3.82098
225903_at	PIGU	1.87614e-05	8.28243	7.24079
229372_at	GOLT1A	1.87797e-05	7.21379	3.90132
232271_at	HNF4G	1.8787e-05	5.83271	2.74063
202888_s_at	ANPEP	1.88471e-05	6.99927	2.70871
208704_x_at	APLP2	1.88661e-05	10.6651	9.65933
224906_at	ANO6	1.89244e-05	9.50718	8.47917
240480_at	TINAG	1.89478e-05	3.89494	1.4003
213082_s_at	SLC35D2	1.90507e-05	7.53906	4.41039
206153_at	CYP4F11	1.90522e-05	4.07652	1.99531
227230_s_at	KIAA1211	1.90553e-05	5.48298	2.38119
218292_s_at	PRKAG2	1.90634e-05	5.47118	4.14155
1552521_a_at	TMEM74	1.9209e-05	3.50446	2.44967
228010_at	PPP2R2C	1.92577e-05	5.85985	2.50863
222519_s_at	IFT57	1.93214e-05	5.14474	3.49678
217683_at	HBE1	1.93757e-05	12.4572	6.6013
206453_s_at	NDRG2	1.95618e-05	7.62692	5.84558
238542_at	ULBP2	1.96537e-05	6.78546	3.96346
211697_x_at	PNO1	1.96575e-05	8.47266	7.54343
207707_s_at	SEC13	1.97135e-05	11.5359	10.9298
213415_at	CLIC2	1.97427e-05	4.15498	2.52299
1569022_a_at	PIK3C2A	1.98274e-05	4.37247	3.24365
223989_s_at	REXO2	1.9842e-05	8.42377	7.02048
231793_s_at	CAMK2D	1.98691e-05	5.47854	2.13786
223234_at	MAD2L2	2.00015e-05	9.12711	8.16555
221911_at	ETV1	2.00417e-05	6.10369	1.04612
205925_s_at	RAB3B	2.00638e-05	5.89955	3.36501
204579_at	FGFR4	2.01495e-05	8.0717	6.28517
214369_s_at	RASGRP2	2.01559e-05	6.81666	4.61583
209487_at	RBPMS	2.01929e-05	8.86553	7.14912
228274_at	SDSL	2.02003e-05	6.92411	5.31639
237410_x_at		2.02662e-05	6.53422	4.26352
228486_at	SLC44A1	2.02844e-05	5.78923	3.60441
214135_at	CLDN18	2.03014e-05	4.20986	1.75842
223145_s_at	AKIRIN2	2.03247e-05	8.08463	6.96103
209101_at	CTGF	2.03718e-05	6.24241	3.15784
209618_at	CTNND2	2.03734e-05	5.15842	2.82548
223233_s_at	CGN	2.04045e-05	7.19353	4.59834
203504_s_at	ABCA1	2.04063e-05	6.20191	3.24264
221998_s_at	VRK3	2.04592e-05	7.5149	5.49868
203381_s_at	APOE	2.04787e-05	9.41856	6.55708
229963_at	BEX5	2.06691e-05	5.24448	2.72048
223329_x_at	SUGT1	2.07468e-05	10.6455	9.7802
201738_at	EIF1B	2.07731e-05	11.2354	10.1662
213198_at	ACVR1B	2.0775e-05	9.23815	8.39477
211538_s_at	HSPA2	2.09651e-05	6.5038	3.9892
228969_at	AGR2	2.10566e-05	7.3435	3.04815
227747_at	MPZL3	2.11372e-05	7.13582	5.713
215096_s_at	ESD	2.11783e-05	10.7888	9.82641
231736_x_at	MGST1	2.13232e-05	12.5689	10.1836
239513_at	FLJ34651	2.13673e-05	6.03972	4.00911
225998_at	GAB1	2.13967e-05	6.09376	5.42918
218699_at	RAB7L1	2.15425e-05	9.66536	8.11614
223373_s_at	PLA2G12A	2.16948e-05	8.30862	6.93683
210136_at	MBP	2.17066e-05	7.74841	5.61331
201928_at	PKP4	2.17998e-05	8.86568	8.01676
208343_s_at	NR5A2	2.18305e-05	5.12793	2.0654
223978_s_at	CRLS1	2.18906e-05	9.47413	8.58411
235267_at		2.19973e-05	4.78951	2.63108
217540_at		2.20563e-05	4.71037	1.8074
224377_s_at	RAB18	2.21291e-05	9.63907	8.57084
203222_s_at	TLE1	2.21586e-05	7.10061	4.90504
207974_s_at	SKP1	2.21711e-05	11.1363	10.1185
204294_at	AMT	2.24488e-05	7.76127	6.09907
1562925_at		2.24834e-05	4.36814	2.99357
1552695_a_at	SLC2A13	2.24871e-05	4.93214	3.85295
203441_s_at	CDH2	2.26168e-05	7.73447	5.61468
223334_at	TMEM126A	2.2725e-05	10.6069	8.52776
222513_s_at	SORBS1	2.27562e-05	6.59584	4.02197
211419_s_at	CHN2	2.27805e-05	5.81945	3.6319
218376_s_at	MICAL1	2.28056e-05	6.66664	5.50962
210495_x_at	FN1	2.2809e-05	10.7435	5.63015
237054_at	ENPP5	2.28929e-05	3.67954	2.62896
219117_s_at	FKBP11	2.29867e-05	10.4602	8.57619
204508_s_at	CA12	2.30049e-05	7.8291	5.35344
221142_s_at	PECR	2.30205e-05	7.6254	5.09655
222696_at	AXIN2	2.30286e-05	4.80828	3.7299
200059_s_at	RHOA	2.31243e-05	12.1783	10.4053
214842_s_at	ALB	2.32279e-05	6.4061	4.48641
210681_s_at	USP15	2.32287e-05	8.81385	7.65047
240827_at		2.34866e-05	4.86691	3.80006
206342_x_at	IDS	2.34964e-05	6.16003	4.6767
208025_s_at	HMGA2	2.34986e-05	6.85494	3.80599
226226_at	TMEM45B	2.35135e-05	7.13194	4.70909
208890_s_at	PLXNB2	2.36025e-05	9.12493	8.73899
201428_at	CLDN4	2.36425e-05	6.75022	4.16831
201348_at	GPX3	2.36455e-05	7.4909	3.27082
202675_at	SDHB	2.3737e-05	10.2214	8.68786
228772_at	HNMT	2.38227e-05	6.17438	4.12704
235629_at		2.38463e-05	4.25603	2.85938
227703_s_at	SYTL4	2.38524e-05	6.1083	2.69648
229657_at	THRB	2.40432e-05	6.76827	4.9484
200604_s_at	PRKAR1A	2.42062e-05	8.36934	6.47365
210675_s_at	PTPRR	2.42198e-05	4.87346	2.17102
228724_at		2.42245e-05	5.44947	3.8805
227718_at	PURB	2.42593e-05	7.38234	5.86029
1555814_a_at	RHOA	2.43272e-05	9.91407	7.09926
229302_at	TMEM178	2.43525e-05	3.76339	2.27613
235027_at		2.45367e-05	3.91662	1.90961
213793_s_at	HOMER1	2.45861e-05	7.00366	3.4318
213248_at	LOC730101	2.45922e-05	6.58138	4.43423
207508_at	ATP5G3	2.46064e-05	12.1061	10.5016
236918_s_at	LRRC34	2.46376e-05	3.69653	1.55236
232242_at		2.46628e-05	3.9772	2.69092
211404_s_at	APLP2	2.46695e-05	9.47541	7.29897
227725_at	ST6GALNAC1	2.4718e-05	3.93963	2.58795
211674_x_at	CTAG1B	2.47313e-05	7.55221	3.96824
228783_at	BVES	2.48124e-05	5.21688	3.59974
218678_at	NES	2.48601e-05	7.20898	3.48777
235012_at	LRCH1	2.48625e-05	5.37946	3.95055
203382_s_at	APOE	2.48965e-05	8.6789	6.04428
1555730_a_at	CFL1	2.51955e-05	9.44658	7.65214
216883_x_at	PDE6D	2.53414e-05	7.18983	6.67688
203243_s_at	PDLIM5	2.53598e-05	7.46428	4.17496
219979_s_at	C11orf73	2.54477e-05	8.50804	6.43988
208016_s_at	AGTR1	2.54836e-05	6.64285	3.82067
200789_at	ECH1	2.55136e-05	10.427	9.33032
231202_at	ALDH1L2	2.55171e-05	3.65032	1.69922
215881_x_at	SSX3	2.55766e-05	5.6142	3.0003
242517_at	KISS1R	2.55788e-05	5.38828	2.45714
226351_at	NSUN4	2.562e-05	7.29069	6.45881
204713_s_at	F5	2.56374e-05	8.3884	5.25101
226188_at	HSPC159	2.56527e-05	8.71474	6.90144
201467_s_at	NQO1	2.5817e-05	10.1651	6.2712
225818_s_at	TBRG1	2.58586e-05	6.34658	4.57503
217466_x_at	RPS2	2.59464e-05	10.9668	10.1731
238177_at	SLC6A19	2.59584e-05	5.66624	3.74525
1554740_a_at	IPP	2.61095e-05	5.83716	4.77265
1552364_s_at	MSI2	2.63151e-05	6.35643	5.49461
212558_at	SPRY1	2.63981e-05	6.57454	4.55998
218884_s_at	GUF1	2.6401e-05	5.25944	3.04361
201705_at	PSMD7	2.64395e-05	10.0435	8.9494
1559316_at		2.64935e-05	5.56513	2.65653
211787_s_at	EIF4A1	2.64985e-05	13.2362	12.7029
217874_at	SUCLG1	2.65397e-05	10.8973	9.48466
215867_x_at	CA12	2.65502e-05	9.88233	8.07938
222845_x_at	TMBIM4	2.66255e-05	11.3222	10.2831
227467_at	RDH10	2.70277e-05	8.73054	6.99443
206721_at	C1orf114	2.70721e-05	5.09886	2.66259
220270_at	RNF17	2.7095e-05	4.50435	1.23569
225298_at	PNKD	2.71251e-05	8.87353	7.42091
225817_at	CGNL1	2.71666e-05	6.80172	4.91181
213397_x_at	ANG	2.72884e-05	8.11577	5.016
205216_s_at	APOH	2.74298e-05	9.34971	4.97766
229620_at	SEPP1	2.75215e-05	4.60886	2.57416
222987_s_at	TMEM9	2.75358e-05	8.57154	7.37398
1569886_a_at	GLB1L3	2.75437e-05	3.27628	1.38067
231358_at	MRO	2.75789e-05	4.85667	3.1093
215767_at	ZNF804A	2.75922e-05	4.12977	1.18487
227414_at	RHBDD1	2.76225e-05	6.4064	5.05595
223599_at	TRIM6	2.77997e-05	6.56414	4.10178
244565_at	HMX2	2.79421e-05	5.17305	3.13652
200046_at	DAD1	2.79478e-05	11.3543	9.69939
209894_at	LEPR	2.80211e-05	9.47705	7.63553
209098_s_at	JAG1	2.80605e-05	5.06178	2.36696
236420_s_at	ANO4	2.80719e-05	5.0315	2.84255
229480_at		2.80805e-05	6.21419	2.84687
238654_at	LOC147645	2.81378e-05	5.37904	3.018
239543_s_at		2.81468e-05	4.86795	2.83614
221739_at	C19orf10	2.81674e-05	10.6022	9.75172
204050_s_at	CLTA	2.82435e-05	11.1759	9.92985
211355_x_at	LEPR	2.83854e-05	6.54537	4.61957
1554768_a_at	MAD2L1	2.8425e-05	9.05903	5.85143
217780_at	C19orf56	2.84558e-05	9.78576	8.36958
238578_at	TMEM182	2.84664e-05	5.04042	3.98804
240027_at	LIN7A	2.84934e-05	4.88936	2.97119
217959_s_at	TRAPPC4	2.85106e-05	9.69192	7.77102
201318_s_at	MRCL3	2.8526e-05	12.3073	11.4102
207621_s_at	PEMT	2.86341e-05	8.38127	7.66056
225368_at	HIPK2	2.87715e-05	9.51428	7.36656
203221_at	TLE1	2.88222e-05	9.05126	7.06492
201583_s_at	SEC23B	2.88716e-05	9.29581	7.47665
203270_at	DTYMK	2.89733e-05	9.03192	7.39571
200894_s_at	FKBP4	2.90202e-05	8.38821	6.8019
220224_at	HAO1	2.91154e-05	6.54093	3.35728
217984_at	RNASET2	2.91285e-05	8.60685	7.48701
202262_x_at	DDAH2	2.91308e-05	8.4561	7.19988
202969_at	DYRK2	2.92057e-05	6.6769	4.64721
200705_s_at	EEF1B2	2.94045e-05	12.9262	11.8615
1561969_at	ZPLD1	2.95004e-05	4.3626	1.87897
210335_at	RASSF9	2.9583e-05	5.97278	4.24012
202012_s_at	EXT2	2.96356e-05	8.63196	7.71697
203228_at	PAFAH1B3	2.97002e-05	8.6851	7.43511
220299_at	SPATA6	2.97406e-05	3.96806	2.17369
226240_at	MGC21874	2.98664e-05	6.94554	6.23073
208909_at	UQCRFS1	2.99259e-05	11.7981	10.0522
211048_s_at	PDIA4	3.0082e-05	10.4164	9.49684
207869_s_at	CACNA1G	3.00877e-05	3.55815	1.76822
202501_at	MAPRE2	3.01505e-05	8.39092	6.69169
237029_at	LOC100132552	3.02684e-05	5.88764	3.80786
201588_at	TXNL1	3.02739e-05	11.7489	10.5663
204359_at	FLRT2	3.02968e-05	5.38733	3.37291
211986_at	AHNAK	3.03355e-05	9.66191	8.47158
1554576_a_at	ETV4	3.04632e-05	6.51413	5.12548
206837_at	ALX1	3.0509e-05	6.67812	3.46465
209529_at	PPAP2C	3.06758e-05	9.00057	6.85974
201119_s_at	COX8A	3.07361e-05	12.1229	10.7899
203272_s_at	TUSC2	3.07877e-05	8.46192	7.56002
217983_s_at	RNASET2	3.0788e-05	8.71919	6.63015
209735_at	ABCG2	3.08491e-05	8.01007	5.43573
209219_at	RDBP	3.08758e-05	10.3773	9.16373
203136_at	RABAC1	3.09516e-05	9.66048	8.67304
223798_at	SLC41A2	3.09667e-05	6.25653	4.43392
205423_at	AP1B1	3.1036e-05	7.28855	6.59872
201992_s_at	KIF5B	3.10382e-05	7.43033	6.268
201020_at	YWHAH	3.10626e-05	9.62356	8.51185
204992_s_at	PFN2	3.11087e-05	10.3956	9.61803
49306_at	RASSF4	3.11275e-05	5.26712	3.83606
200659_s_at	PHB	3.11294e-05	8.9232	7.36831
1554411_at	CTNNB1	3.1187e-05	7.67248	5.67068
205403_at	IL1R2	3.12113e-05	5.91735	3.5152
229778_at	C12orf39	3.12603e-05	5.16142	1.66427
209443_at	SERPINA5	3.12873e-05	7.42086	5.45775
228218_at		3.1415e-05	4.96735	2.96618
209511_at	POLR2F	3.14205e-05	9.73608	8.60604
1555220_a_at	AKR1CL2	3.14506e-05	4.98542	2.64539
222814_s_at	ZNHIT2	3.15119e-05	5.2342	4.08406
208147_s_at	CYP2C8	3.16511e-05	3.8528	2.07086
201274_at	PSMA5	3.17295e-05	11.1058	9.9874
233562_at	MGC16291	3.17355e-05	5.37798	2.93316
241694_at	PKHD1	3.19943e-05	4.28322	3.09525
39548_at	NPAS2	3.20422e-05	5.25913	4.31368
223162_s_at	KIAA1147	3.20787e-05	7.83941	6.7033
200929_at	TMED10	3.20962e-05	10.9624	9.8353
222422_s_at	NDFIP1	3.2123e-05	7.75287	6.87321
202962_at	KIF13B	3.21504e-05	6.94998	5.65121
231183_s_at	JAG1	3.21639e-05	5.68942	3.82702
228207_at		3.23245e-05	5.92915	4.1738
223232_s_at	CGN	3.24741e-05	7.12541	4.02095
204341_at	TRIM16	3.24899e-05	9.67944	7.47885
237770_at		3.24939e-05	3.49507	1.39145
202481_at	DHRS3	3.25274e-05	8.85066	6.37096
204036_at	LPAR1	3.26822e-05	4.49988	0.630623
1568593_a_at	NUDT16P	3.27875e-05	6.09842	4.11084
226145_s_at	FRAS1	3.31742e-05	7.41203	4.28749
226565_at	TMEM99	3.32525e-05	8.56083	7.74912
227342_s_at	MYEOV	3.32621e-05	6.04932	4.07402
231914_at	NUDT14	3.32964e-05	7.35438	6.73114
210187_at	FKBP1A	3.33461e-05	5.5694	4.84477
233772_at		3.35358e-05	3.70766	1.64044
208778_s_at	TCP1	3.38425e-05	10.951	9.49751
218462_at	BXDC5	3.3843e-05	10.3924	9.4329
224309_s_at	SUGT1	3.39882e-05	9.97913	9.19248
1555734_x_at	AP1S3	3.40213e-05	4.51949	3.11285
233401_at		3.4079e-05	4.39542	2.2847
218391_at	SNF8	3.41315e-05	10.2716	9.36286
235947_at		3.41648e-05	3.91339	2.23033
229163_at	CAMK2N1	3.43421e-05	6.47562	4.92911
203931_s_at	MRPL12	3.44091e-05	10.0783	9.5023
200070_at	C2orf24	3.44726e-05	8.12889	7.12472
224844_at	SLAIN2	3.4491e-05	8.06645	6.24452
221004_s_at	ITM2C	3.45101e-05	8.75512	7.22665
202061_s_at	SEL1L	3.45348e-05	9.11737	7.81649
243042_at	FAM73A	3.46734e-05	6.93795	4.98617
202136_at	ZMYND11	3.46939e-05	9.26993	8.29257
224324_at	MRO	3.47001e-05	5.26694	3.91553
202929_s_at	DDT	3.48531e-05	10.2816	8.44249
223471_at	RAB3IP	3.48685e-05	7.67963	6.64001
232263_at	SLC6A15	3.49541e-05	4.59393	1.22658
203215_s_at	MYO6	3.50022e-05	7.5125	5.21064
233230_s_at	SLAIN2	3.50321e-05	4.44812	3.28603
211480_s_at	SLCO1A2	3.51142e-05	4.74124	3.57942
214073_at	CTTN	3.51993e-05	7.40881	5.98457
208194_s_at	STAM2	3.52066e-05	4.82421	3.5401
208893_s_at	DUSP6	3.52809e-05	8.76688	6.56634
210059_s_at	MAPK13	3.53334e-05	6.39357	4.2565
242943_at	ST8SIA4	3.53851e-05	3.17226	1.56665
223454_at	CXCL16	3.55693e-05	7.75977	5.08414
215116_s_at	DNM1	3.5575e-05	5.99278	4.32834
226683_at	SNX18	3.58913e-05	7.99714	6.18015
200795_at	SPARCL1	3.59834e-05	5.22594	3.17792
237328_at		3.60726e-05	5.66926	2.91291
222736_s_at	TMEM38B	3.60942e-05	7.01786	5.44045
215537_x_at	DDAH2	3.61468e-05	8.54472	7.20125
220298_s_at	SPATA6	3.63552e-05	4.09464	2.52816
223032_x_at	PRELID1	3.64709e-05	11.412	10.777
232244_at	KIAA1161	3.65294e-05	5.15661	3.29362
1554365_a_at	PPP2R5C	3.66091e-05	8.42231	7.58988
226185_at	CDS1	3.69139e-05	5.24784	3.40811
238493_at	ZNF506	3.69414e-05	4.21756	2.43091
201814_at	TBC1D5	3.69707e-05	8.45142	7.31806
203231_s_at	ATXN1	3.71812e-05	5.83654	4.04367
201386_s_at	DHX15	3.72032e-05	9.60785	8.13293
225614_at	SAAL1	3.72084e-05	8.11621	7.20405
205193_at	MAFF	3.72473e-05	8.08314	6.94888
203054_s_at	TCTA	3.72591e-05	7.45903	6.04663
214268_s_at	MTMR4	3.72621e-05	8.08516	7.40132
200803_s_at	TEGT	3.73353e-05	11.0458	9.45425
223574_x_at	PPP2R2C	3.77058e-05	5.08711	3.44569
206805_at	SEMA3A	3.77071e-05	4.34314	2.86431
225850_at	SFT2D1	3.77125e-05	8.84909	6.99649
208756_at	EIF3I	3.77666e-05	11.257	10.4124
221730_at	COL5A2	3.79653e-05	7.61078	5.20642
212124_at	ZMIZ1	3.80228e-05	8.83279	7.62871
226778_at	C8orf42	3.81519e-05	5.04498	3.31671
226864_at	PKIA	3.82028e-05	4.70532	3.44632
1554077_a_at	TMEM53	3.827e-05	6.56551	5.09741
205055_at	ITGAE	3.83917e-05	10.3404	9.15446
202129_s_at	RIOK3	3.84831e-05	7.86491	5.66084
87100_at	ABHD2	3.85267e-05	4.22552	2.91476
208899_x_at	ATP6V1D	3.86238e-05	9.62505	8.65369
33767_at	NEFH	3.87273e-05	7.20786	4.4775
217730_at	TMBIM1	3.8825e-05	9.25736	7.62295
219689_at	SEMA3G	3.88924e-05	5.06215	4.05116
223654_s_at	BRUNOL4	3.89238e-05	5.75729	4.03675
224967_at	UGCG	3.90053e-05	9.09224	7.5038
220150_s_at	FAM184A	3.91603e-05	5.68633	2.97204
212239_at	PIK3R1	3.93797e-05	6.99425	3.67793
201351_s_at	YME1L1	3.93798e-05	10.3895	8.86545
228443_s_at	SETD8	3.94211e-05	7.9001	6.78584
202591_s_at	SSBP1	3.9603e-05	11.7087	10.7752
233205_at		3.96401e-05	3.77595	2.57167
225647_s_at	CTSC	3.97336e-05	8.56508	5.6148
237530_at		3.97505e-05	5.28179	4.16561
201052_s_at	PSMF1	4.00931e-05	8.21945	6.62433
228158_at	LOC645166	4.02328e-05	8.42827	6.3796
221291_at	ULBP2	4.04705e-05	6.06066	5.2346
1552389_at	C8orf47	4.07094e-05	5.25087	2.81786
200668_s_at	UBE2D3	4.07462e-05	11.4938	10.2221
205463_s_at	PDGFA	4.09034e-05	6.90183	5.05193
241382_at	PCP4L1	4.1009e-05	5.73854	4.25468
223035_s_at	FARSB	4.10409e-05	9.71639	8.48475
242794_at	MAML3	4.10515e-05	5.62225	1.40711
210087_s_at	MPZL1	4.11596e-05	6.78674	5.32966
238750_at		4.14487e-05	6.16688	4.68882
200611_s_at	WDR1	4.16264e-05	9.46249	8.58134
225091_at	ZCCHC3	4.17543e-05	8.19724	7.57455
214639_s_at	HOXA1	4.17582e-05	4.53535	2.90708
204471_at	GAP43	4.18136e-05	4.67283	2.7127
210324_at	C8G	4.1992e-05	6.58877	4.55206
202026_at	SDHD	4.20061e-05	10.7746	9.10752
206030_at	ASPA	4.20121e-05	4.68588	3.21043
239028_at	LYPD6	4.20158e-05	5.55309	3.98444
225922_at	FNIP2	4.22576e-05	9.22937	7.3652
230724_s_at	C11orf57	4.23433e-05	6.85496	5.27783
201308_s_at	40432	4.23569e-05	4.4301	3.37965
243061_at	C14orf23	4.25903e-05	5.43599	3.15304
223796_at	CNTNAP3	4.2629e-05	5.29714	2.67719
220057_at	XAGE1D	4.29772e-05	6.19631	4.32276
226007_at	ISCA2	4.32069e-05	8.4158	7.30987
244112_x_at		4.3321e-05	4.32665	2.94356
210544_s_at	ALDH3A2	4.35273e-05	7.42046	5.59104
208910_s_at	C1QBP	4.35789e-05	11.3064	9.22002
41644_at	SASH1	4.37411e-05	6.85277	6.15502
221381_s_at	MORF4	4.37745e-05	11.0068	9.31733
228707_at	CLDN23	4.37924e-05	5.69202	3.62389
228805_at	C5orf25	4.39632e-05	6.57042	3.97456
209366_x_at	CYB5A	4.41256e-05	10.5325	8.36903
224841_x_at	CENPL	4.42499e-05	12.2077	11.4038
202965_s_at	CAPN6	4.45721e-05	4.05233	1.52418
204412_s_at	NEFH	4.45952e-05	7.73621	5.12078
227687_at	HYLS1	4.4868e-05	6.3501	4.0923
1552368_at	CTCFL	4.49312e-05	3.16777	1.59891
222474_s_at	TOMM22	4.50773e-05	10.1423	8.10723
208791_at	CLU	4.50785e-05	10.6011	7.763
226433_at	RNF157	4.52538e-05	5.82192	3.23571
203374_s_at	TPP2	4.54135e-05	8.29777	7.56596
225337_at	ABHD2	4.54393e-05	9.06072	6.87402
206172_at	IL13RA2	4.55379e-05	3.87956	2.25677
203954_x_at	CLDN3	4.55736e-05	7.29619	6.20666
227862_at	TNRP	4.56019e-05	8.78542	4.69598
206435_at	B4GALNT1	4.58418e-05	6.23722	4.9535
209460_at	ABAT	4.58664e-05	6.33204	4.7635
40284_at	FOXA2	4.59822e-05	7.42008	3.4376
1552649_a_at	RFFL	4.59912e-05	5.31631	3.65184
200634_at	PFN1	4.60341e-05	10.8644	9.97286
239352_at	SLC6A15	4.61669e-05	3.59753	1.64938
241652_x_at		4.61973e-05	4.4383	1.99651
229285_at	RNASEL	4.62144e-05	3.47559	1.84125
222717_at	SDPR	4.62584e-05	3.37097	1.26336
229579_s_at	DISP2	4.62993e-05	5.46645	3.8734
202201_at	BLVRB	4.63415e-05	9.84334	8.6615
208746_x_at	ATP5L	4.64402e-05	12.5186	11.5455
201821_s_at	TIMM17A	4.64571e-05	10.1563	8.82734
225598_at	SLC45A4	4.66337e-05	5.83505	3.97881
207843_x_at	CYB5A	4.66648e-05	10.4393	8.59759
216032_s_at	ERGIC3	4.70603e-05	9.38767	7.96635
212816_s_at	CBS	4.70622e-05	7.16003	5.1302
219030_at	TPRKB	4.71433e-05	9.94806	8.64365
211682_x_at	UGT2B28	4.72588e-05	9.3994	4.06307
226711_at	FOXN2	4.72768e-05	9.52878	8.44019
203192_at	ABCB6	4.76189e-05	8.63914	7.08663
209617_s_at	CTNND2	4.78976e-05	6.03867	2.83673
230003_at		4.80436e-05	7.47569	5.13374
210156_s_at	PCMT1	4.8097e-05	9.57835	7.70452
204955_at	SRPX	4.81525e-05	4.82041	1.45646
220591_s_at	EFHC2	4.82095e-05	4.72249	3.95225
205697_at	SCGN	4.82209e-05	8.00413	5.19514
211015_s_at	HSPA4	4.8252e-05	9.94106	8.39214
221604_s_at	PEX16	4.82674e-05	7.05385	6.37923
209228_x_at	TUSC3	4.82842e-05	7.5907	3.31639
234986_at		4.8295e-05	8.52357	5.67732
201530_x_at	EIF4A1	4.8532e-05	13.1029	12.0606
214012_at	ERAP1	4.85582e-05	3.30234	2.51687
203114_at	SSSCA1	4.86316e-05	8.30628	6.83711
236741_at	WDR72	4.87239e-05	6.39154	3.25129
202581_at	HSPA1B	4.87492e-05	10.5432	9.62556
201531_at	ZFP36	4.87897e-05	8.49111	7.27096
236917_at	LRRC34	4.88401e-05	3.26964	1.97501
229224_x_at	LOC643085	4.8941e-05	4.66116	3.7293
215733_x_at	CTAG2	4.90359e-05	7.64938	4.13838
212352_s_at	TMED10	4.91604e-05	11.0274	10.1949
227615_at		4.91773e-05	6.62662	4.92822
206074_s_at	HMGA1	4.91919e-05	10.1564	8.90871
233514_x_at	TEX11	4.92251e-05	5.15434	1.99838
217919_s_at	MRPL42	4.92807e-05	10.5481	9.58994
210601_at	CDH6	4.92908e-05	5.7489	3.40878
208792_s_at	CLU	4.95633e-05	10.8963	8.63263
224503_s_at	ZCCHC2	4.96634e-05	6.22292	4.95141
209432_s_at	CREB3	4.97446e-05	8.63218	7.84377
205570_at	PIP4K2A	4.97758e-05	6.18388	4.6933
204219_s_at	PSMC1	4.98044e-05	10.6565	10.2154
AFFX-HUMGAPDH/M33197_M_at	GAPDH	4.993e-05	13.672	12.6606
218182_s_at	CLDN1	4.99324e-05	7.30129	4.99563
216874_at	DKFZp686O1327	4.99826e-05	3.30353	1.66815
201425_at	ALDH2	5.0004e-05	9.85762	7.96108
1555330_at	GCLC	5.00105e-05	5.50075	3.98497
218815_s_at	TMEM51	5.0086e-05	7.31825	6.42599
1559590_at	CHDH	5.01606e-05	4.87537	3.20737
212445_s_at	NEDD4L	5.03299e-05	9.19027	7.42511
1563272_at	TBC1D8B	5.04378e-05	4.72451	3.25841
206540_at	GLB1L	5.04664e-05	7.09362	4.3417
200654_at	P4HB	5.05333e-05	12.1766	11.5724
214755_at	UAP1L1	5.05578e-05	7.14659	6.46824
226594_at		5.05726e-05	8.78117	6.51162
220310_at	TUBAL3	5.06337e-05	5.77132	4.16255
223360_at	C21orf56	5.07612e-05	6.68816	5.13452
201704_at	ENTPD6	5.08193e-05	8.10847	6.80144
204125_at	NDUFAF1	5.09548e-05	8.30217	7.01687
213059_at	CREB3L1	5.10386e-05	7.04923	5.23879
1554945_x_at	VIL1	5.10816e-05	6.30123	4.12004
217732_s_at	ITM2B	5.10988e-05	11.8809	10.5489
224630_at	C2orf30	5.12347e-05	9.47397	8.23507
244018_at		5.13072e-05	5.35126	5.06054
218681_s_at	SDF2L1	5.1375e-05	9.63661	7.18889
225506_at	KIAA1468	5.14189e-05	7.10916	6.24104
201532_at	PSMA3	5.15599e-05	11.1699	9.75631
219973_at	ARSJ	5.18559e-05	6.34677	4.07696
228648_at	LRG1	5.1864e-05	7.20887	5.48611
226507_at	PAK1	5.19183e-05	7.85654	6.47392
207820_at	ADH1A	5.1931e-05	5.8698	3.78148
214023_x_at	TUBB2B	5.21391e-05	6.38911	3.90628
212595_s_at	DAZAP2	5.24352e-05	8.16066	6.83848
214091_s_at	GPX3	5.27555e-05	7.31829	3.83721
224374_s_at	EMILIN2	5.2762e-05	5.30106	3.49266
218556_at	ORMDL2	5.27878e-05	10.1897	8.70654
222979_s_at	SURF4	5.2834e-05	9.15173	8.41468
210378_s_at	SSNA1	5.30079e-05	8.54013	8.01223
223738_s_at	PGM2	5.30086e-05	7.29146	5.76935
217678_at	SLC7A11	5.32899e-05	8.32436	5.88795
207088_s_at	SLC25A11	5.34601e-05	7.92239	6.37319
205422_s_at	ITGBL1	5.34943e-05	3.42757	1.43505
229228_at	CREB5	5.35281e-05	5.58725	3.79327
206373_at	ZIC1	5.36268e-05	6.37123	3.65927
224621_at	MAPK1	5.37523e-05	10.7155	9.23026
202641_at	ARL3	5.38224e-05	8.16914	6.44777
202025_x_at	ACAA1	5.38254e-05	8.93502	7.655
210728_s_at	CALCA	5.38815e-05	8.20522	6.05624
1552617_a_at	RFWD2	5.39978e-05	8.05108	6.63577
201109_s_at	THBS1	5.40911e-05	7.05775	5.0354
231292_at	EID3	5.4225e-05	4.09939	1.75354
236444_x_at	LOC389328	5.43231e-05	3.7887	2.02301
224608_s_at	VPS25	5.45845e-05	9.92475	8.61287
242888_at		5.46154e-05	8.28773	6.01247
217457_s_at	RAP1GDS1	5.47207e-05	7.03153	5.92398
212899_at	CDC2L6	5.48559e-05	7.36258	5.90404
210547_x_at	ICA1	5.49167e-05	6.52961	5.56679
205776_at	FMO5	5.5052e-05	6.57856	3.31236
223500_at	CPLX1	5.52889e-05	4.68167	2.1229
210529_s_at	FAM115A	5.57936e-05	6.29926	5.67576
202003_s_at	ACAA2	5.58801e-05	10.5794	8.78774
209993_at	ABCB1	5.58804e-05	7.56049	3.01726
203925_at	GCLM	5.59151e-05	10.2631	7.63792
221094_s_at	ELP3	5.59537e-05	6.74865	5.81712
202047_s_at	CBX6	5.60497e-05	7.68083	6.92588
224366_s_at	REPS1	5.62051e-05	7.76613	6.62936
204624_at	ATP7B	5.62076e-05	6.61789	4.54304
218375_at	NUDT9	5.63292e-05	9.15402	6.98521
212647_at	RRAS	5.65381e-05	7.24776	6.52123
214164_x_at	CA12	5.65643e-05	9.89355	8.1058
235295_at		5.65953e-05	5.99679	4.35281
225080_at	MYO1C	5.66142e-05	8.63864	7.76927
227198_at	AFF3	5.66842e-05	3.98929	1.95161
204416_x_at	APOC1	5.67291e-05	9.22089	5.45789
233903_s_at	SGEF	5.7195e-05	4.4183	3.51116
218059_at	ZNF706	5.72057e-05	11.1487	9.98986
204929_s_at	VAMP5	5.72389e-05	6.51273	4.13401
230318_at	SERPINA1	5.72424e-05	8.3517	3.65811
202636_at	RNF103	5.73817e-05	9.31662	7.59003
219288_at	C3orf14	5.74365e-05	8.13313	5.46273
200889_s_at	SSR1	5.78051e-05	10.0829	9.65445
200618_at	LASP1	5.78127e-05	11.4632	10.4346
206651_s_at	CPB2	5.79581e-05	7.05156	4.27574
219006_at	C6orf66	5.82458e-05	9.15985	7.15397
220606_s_at	C17orf48	5.82949e-05	6.61518	5.54792
209035_at	MDK	5.83164e-05	7.69401	5.3743
1555736_a_at	AGTRAP	5.84113e-05	7.55182	6.22284
201781_s_at	AIP	5.85645e-05	7.21552	5.40187
214429_at	MTMR6	5.86849e-05	7.87994	5.93749
221675_s_at	CHPT1	5.87245e-05	10.1136	8.60433
207528_s_at	SLC7A11	5.87901e-05	5.78514	3.58592
230772_at		5.88259e-05	8.56603	6.37757
1568617_a_at	KIAA1543	5.8896e-05	6.058	5.18943
224840_at	FKBP5	5.90878e-05	8.63974	6.31567
201848_s_at	BNIP3	5.92816e-05	10.4558	9.44047
202464_s_at	PFKFB3	5.9299e-05	7.72462	5.7607
202942_at	ETFB	5.9309e-05	10.6093	8.50119
201027_s_at	EIF5B	5.93629e-05	8.88406	8.17239
225384_at	DOCK7	5.93987e-05	8.6654	7.49719
205942_s_at	ACSM3	5.9489e-05	5.17637	3.08502
223469_at	PGPEP1	5.9565e-05	6.35294	5.29362
223209_s_at	SELS	5.99276e-05	11.0881	10.1797
206136_at	FZD5	6.0031e-05	6.75307	4.47061
222347_at	LOC644450	6.00927e-05	4.93596	4.08034
208373_s_at	P2RY6	6.01386e-05	7.8101	7.17594
223299_at	SEC11C	6.02237e-05	9.90041	8.34986
216323_x_at	TUBA3D	6.02835e-05	8.3205	6.88418
204916_at	RAMP1	6.03185e-05	7.3294	5.34299
201483_s_at	SUPT4H1	6.03465e-05	9.51049	8.44358
211542_x_at	RPS10	6.03943e-05	13.9189	13.2552
204836_at	GLDC	6.04595e-05	8.69196	5.32823
205726_at	DIAPH2	6.04874e-05	5.8161	3.22845
205498_at	GHR	6.08096e-05	6.12153	1.74006
201576_s_at	GLB1	6.08329e-05	9.72197	8.04253
218196_at	OSTM1	6.08683e-05	7.69509	6.00683
226469_s_at	GGT7	6.08877e-05	6.275	5.73902
211623_s_at	FBL	6.10377e-05	11.0505	10.0634
206743_s_at	ASGR1	6.11511e-05	7.75327	3.95925
228089_x_at	TMEM179B	6.12912e-05	9.39379	8.46538
230372_at	HAS2	6.14545e-05	4.34405	2.88764
214319_at	FRY	6.15157e-05	6.47485	3.58061
206983_at	CCR6	6.15378e-05	6.09996	3.36261
213044_at	ROCK1	6.16158e-05	10.0259	8.94123
226961_at	PRR15	6.16588e-05	5.48724	3.28757
227828_s_at	FAM176A	6.16865e-05	6.76714	5.3839
202194_at	TMED5	6.17029e-05	10.7534	8.2739
223880_x_at	C20orf24	6.20134e-05	12.1638	10.9769
236265_at	SP4	6.21799e-05	8.36362	6.9805
220198_s_at	EIF5A2	6.24741e-05	5.97739	4.2101
201309_x_at	C5orf13	6.26012e-05	6.15636	4.90426
226388_at	TCEA3	6.28122e-05	7.9995	3.85862
202142_at	COPS8	6.29863e-05	8.82597	7.94997
202008_s_at	NID1	6.29992e-05	6.94153	5.09596
213479_at	NPTX2	6.30061e-05	3.90699	2.44247
211325_x_at	LOC171220	6.30199e-05	7.2499	6.3957
203234_at	UPP1	6.31506e-05	8.45486	6.80381
221009_s_at	ANGPTL4	6.32005e-05	8.02808	5.71812
222556_at	ALG5	6.34107e-05	4.77529	3.5262
216520_s_at	TPT1	6.35201e-05	13.4527	12.924
201753_s_at	ADD3	6.39164e-05	8.68798	5.94088
228674_s_at	EML4	6.47281e-05	9.12722	6.80704
212075_s_at	CSNK2A1	6.47349e-05	8.2213	6.57526
201078_at	TM9SF2	6.58048e-05	10.8605	9.30965
224733_at	CMTM3	6.59171e-05	7.81799	5.61431
202923_s_at	GCLC	6.59344e-05	10.496	7.20874
213222_at	PLCB1	6.61156e-05	9.03988	6.85202
226093_at	DCP1B	6.63452e-05	6.317	3.26075
200968_s_at	PPIB	6.63935e-05	12.378	11.6654
222344_at		6.6443e-05	4.74162	3.69021
1555679_a_at	RTN4IP1	6.64919e-05	6.95245	4.27268
1553940_a_at	LRRC28	6.65654e-05	6.67953	4.06564
200082_s_at	RPS7	6.66353e-05	13.2168	12.4699
203252_at	CDK2AP2	6.66847e-05	8.65283	7.76613
204088_at	P2RX4	6.67444e-05	6.80392	4.54146
219616_at	ACSS3	6.68891e-05	7.15891	5.00902
1554499_s_at	PPA2	6.68913e-05	4.64888	3.75902
227558_at	CBX4	6.68939e-05	10.6515	10.1463
210437_at	MAGEA9	6.6934e-05	6.52555	2.88113
209713_s_at	SLC35D1	6.70541e-05	6.46937	5.10748
209504_s_at	PLEKHB1	6.70904e-05	5.25594	2.08158
218107_at	WDR26	6.71773e-05	9.8208	9.27237
224335_s_at	BACE1	6.74164e-05	6.08936	5.4647
228219_s_at	UPB1	6.74368e-05	7.19733	4.9147
207786_at	CYP2R1	6.78214e-05	4.89637	3.45925
213933_at	PTGER3	6.78777e-05	3.75375	2.97169
211595_s_at	MRPS11	6.80001e-05	10.1346	8.90806
202922_at	GCLC	6.83235e-05	9.04223	5.88475
219079_at	CYB5R4	6.83302e-05	6.64017	4.51065
201900_s_at	AKR1A1	6.84038e-05	9.77567	8.93108
225576_at	C6orf72	6.8654e-05	8.73818	6.75055
219928_s_at	CABYR	6.87048e-05	5.67386	3.16241
208998_at	UCP2	6.87311e-05	7.84042	6.13601
1555041_a_at	NAGA	6.87593e-05	7.64806	6.0434
219463_at	C20orf103	6.87712e-05	5.67841	1.88909
242169_at	BHMT2	6.88205e-05	5.12276	4.2573
228205_at	TKT	6.91498e-05	6.43468	5.14481
227235_at	GUCY1A3	6.9288e-05	5.02274	3.96431
217583_at	PAH	6.93336e-05	5.73407	3.41854
202197_at	MTMR3	6.93517e-05	7.75238	7.2842
91684_g_at	EXOSC4	6.93849e-05	8.61413	7.41342
207618_s_at	BCS1L	6.96534e-05	8.23586	7.29782
230430_at	ENTPD2	6.9672e-05	5.85425	4.00494
241198_s_at	C11orf70	6.97185e-05	3.91893	1.96114
203293_s_at	LMAN1	6.98539e-05	5.69874	4.47222
214308_s_at	HGD	6.98593e-05	7.74457	3.80324
224412_s_at	TRPM6	6.99031e-05	4.41465	3.00667
220526_s_at	MRPL20	6.99055e-05	11.4041	10.6846
207131_x_at	GGT1	7.00302e-05	7.58887	5.28875
223396_at	TMEM60	7.00924e-05	9.13011	7.99192
212434_at	GRPEL1	7.02942e-05	8.66884	7.79951
202242_at	TSPAN7	7.0319e-05	6.52501	3.49506
226305_at	LYNX1	7.05134e-05	6.06315	5.06354
217109_at	MUC4	7.05285e-05	4.17113	2.96063
231416_at	DHDH	7.06989e-05	6.46141	4.83534
206840_at	AFM	7.08076e-05	4.55013	2.08736
202833_s_at	SERPINA1	7.1238e-05	9.21236	1.97946
227033_at	PDIA3	7.12649e-05	7.75393	6.72771
242037_at	ASPH	7.16868e-05	7.45848	5.17061
235778_s_at	ANKRD44	7.19687e-05	3.64469	2.93371
223467_at	RASD1	7.20332e-05	6.91856	5.3526
207831_x_at	DHPS	7.2081e-05	8.15505	7.12849
244551_at		7.20928e-05	2.54891	1.71716
222389_s_at	WAC	7.25331e-05	10.5324	9.56845
206204_at	GRB14	7.27781e-05	7.4799	5.2027
202736_s_at	LSM4	7.31463e-05	10.4382	8.89168
1553269_at	ZNF718	7.32937e-05	3.7761	1.751
244351_at	RBM46	7.33413e-05	3.41651	1.2954
209921_at	SLC7A11	7.33528e-05	8.79738	6.97075
226727_at	CISD3	7.33947e-05	8.62098	7.52032
208960_s_at	KLF6	7.35292e-05	7.8259	5.33762
238518_x_at	GLYCTK	7.35425e-05	7.99297	6.07897
200008_s_at	GDI2	7.35874e-05	9.63961	7.60234
218006_s_at	ZNF22	7.39823e-05	7.58907	5.87947
241776_at		7.40715e-05	4.0523	2.81405
228051_at	LOC202451	7.42959e-05	7.39745	5.542
214789_x_at	SFRS2B	7.42981e-05	9.12841	8.17151
223002_s_at	XRN2	7.44058e-05	8.77776	7.21303
228444_at		7.44201e-05	5.95108	4.76665
1557359_at	LOC285758	7.44536e-05	4.79666	3.33588
209628_at	NXT2	7.45407e-05	9.74319	8.82472
222994_at	PRDX5	7.46722e-05	11.0819	10.1682
224899_s_at	LOC100133276	7.47345e-05	10.4727	8.80406
206893_at	SALL1	7.48544e-05	4.5075	3.14074
207576_x_at	OXT	7.50448e-05	5.74224	5.03453
216503_s_at	MLLT10	7.51472e-05	7.95716	6.512
206201_s_at	MEOX2	7.51641e-05	3.16097	1.83685
230715_at	ZNF518B	7.56547e-05	3.62531	1.76148
211558_s_at	DHPS	7.58367e-05	7.90868	6.62708
223438_s_at	PPARA	7.58413e-05	6.82221	4.365
203079_s_at	CUL2	7.59107e-05	8.51265	6.87868
243932_at		7.59168e-05	4.24981	3.05159
233878_s_at	XRN2	7.61393e-05	7.43965	5.054
235052_at	ZNF792	7.61566e-05	5.88019	3.83211
208640_at	RAC1	7.61782e-05	12.5023	11.8505
217995_at	SQRDL	7.63389e-05	9.98593	8.63802
220135_s_at	SLC7A9	7.63492e-05	7.28586	4.3767
206065_s_at	DPYS	7.6365e-05	5.78352	2.84057
220941_s_at	C21orf91	7.64566e-05	5.04214	4.35557
1552736_a_at	NETO1	7.65641e-05	3.70338	2.56543
218664_at	MECR	7.65693e-05	7.62029	7.15864
200042_at	C22orf28	7.69542e-05	9.57256	8.11171
231009_at	PLA2G12B	7.72066e-05	7.01823	5.32871
222743_s_at	C11orf71	7.74364e-05	6.70493	5.08427
210186_s_at	FKBP1A	7.74734e-05	7.73913	5.73304
211725_s_at	BID	7.75871e-05	9.51797	8.4639
1557155_a_at	FLJ30375	7.76351e-05	5.79897	2.96976
224602_at	LOC401152	7.79731e-05	10.7899	9.47816
223628_at	TMEM191A	7.79811e-05	6.44804	4.71503
1554689_a_at	NLGN4X	7.81085e-05	4.64386	2.7031
223416_at	SF3B14	7.81569e-05	11.3962	10.7024
203912_s_at	DNASE1L1	7.87099e-05	6.77797	5.92258
225792_at	HOOK1	7.87953e-05	7.30878	4.10405
210648_x_at	SNX3	7.894e-05	11.3859	10.2437
212298_at	NRP1	7.89421e-05	7.60042	3.26674
217061_s_at	ETV1	7.9083e-05	5.06082	4.15119
1557112_a_at	VPS53	7.92827e-05	6.23732	5.33292
210688_s_at	CPT1A	7.94922e-05	5.94566	4.04348
233543_s_at	FAM175A	7.96139e-05	5.32505	3.68869
235096_at	LEO1	8.00033e-05	8.78156	7.39926
205931_s_at	CREB5	8.00809e-05	4.52039	3.08944
202787_s_at	MAPKAPK3	8.01037e-05	6.61934	5.535
225148_at	RPS19BP1	8.02139e-05	9.83601	8.5987
241224_x_at	DSCR8	8.0215e-05	6.32644	3.07231
219845_at	BARX1	8.02475e-05	5.19194	3.77745
204235_s_at	GULP1	8.03776e-05	9.73908	7.43845
229733_s_at		8.04339e-05	6.00012	4.22296
244802_at	GLUD1	8.04559e-05	5.29002	3.53791
203333_at	KIFAP3	8.05154e-05	8.49261	7.30361
1554482_a_at	SAR1B	8.05961e-05	9.36975	7.2274
225523_at	MRPL53	8.05982e-05	10.3246	8.93447
225003_at	TMEM205	8.06271e-05	9.46269	7.31741
238077_at	KCTD6	8.06557e-05	9.44891	8.92881
242912_at	P704P	8.07157e-05	6.07283	3.50581
225101_s_at	SNX14	8.08055e-05	8.57403	6.59534
203069_at	SV2A	8.14259e-05	6.3841	4.73281
208739_x_at	SUMO2	8.14444e-05	11.6703	10.9672
222557_at	STMN3	8.15198e-05	6.17712	4.61746
211372_s_at	IL1R2	8.1541e-05	5.80197	4.12756
218398_at	MRPS30	8.15869e-05	10.4357	9.44342
202427_s_at	BRP44	8.17369e-05	10.9163	8.8884
210502_s_at	PPIE	8.18161e-05	8.82107	7.57059
209909_s_at	TGFB2	8.2041e-05	2.83524	1.67704
231832_at	GALNT4	8.20671e-05	8.01576	5.04226
221531_at	WDR61	8.22893e-05	9.68652	7.48091
235086_at	THBS1	8.2551e-05	5.59506	3.71714
222154_s_at	LOC26010	8.26517e-05	11.2621	8.87815
215343_at	CCDC88C	8.28107e-05	5.26196	3.97314
236118_at	LOC100128893	8.28465e-05	5.67153	4.59741
227452_at		8.28535e-05	6.44607	5.57201
235136_at	ORMDL3	8.31255e-05	6.16751	5.4841
202243_s_at	PSMB4	8.34091e-05	11.6746	10.7955
201481_s_at	PYGB	8.34099e-05	8.15548	6.79402
206999_at	IL12RB2	8.34371e-05	3.74734	1.62333
235392_at		8.36031e-05	4.84537	3.43967
210058_at	MAPK13	8.3616e-05	6.65458	4.75825
208283_at	GAGE1	8.39169e-05	4.38294	1.62433
218718_at	PDGFC	8.409e-05	8.17245	5.04696
204867_at	GCHFR	8.41308e-05	9.26999	7.35225
225105_at	OCC-1	8.47214e-05	9.36652	6.9892
220253_s_at	LRP12	8.48058e-05	5.85587	1.57262
1566882_at		8.48193e-05	3.42769	1.59416
222939_s_at	SLC16A10	8.50618e-05	5.49646	3.06493
225209_s_at	UBE2J2	8.50773e-05	9.15815	8.33097
214868_at	PIWIL1	8.53129e-05	4.15432	2.33959
218005_at	ZNF22	8.54399e-05	8.24694	6.89764
209721_s_at	IFFO	8.55199e-05	7.18236	6.01362
217977_at	SEPX1	8.56043e-05	9.7168	8.11606
202825_at	SLC25A4	8.5785e-05	8.78917	7.56012
212504_at	DIP2C	8.58675e-05	7.31919	5.60866
201998_at	ST6GAL1	8.61065e-05	8.65901	7.61774
221746_at	UBL4A	8.62181e-05	8.6277	7.66084
1556695_a_at	FLJ42709	8.6239e-05	3.68746	3.06531
1558136_s_at	TAF11	8.62853e-05	9.00575	7.35329
1557905_s_at	CD44	8.64496e-05	7.19362	5.60671
225404_at	C1orf212	8.64925e-05	9.40611	8.31417
227473_at		8.68373e-05	7.83847	6.40577
202842_s_at	DNAJB9	8.6898e-05	9.32501	8.27606
204404_at	SLC12A2	8.69307e-05	7.52546	5.22707
211721_s_at	ZNF551	8.69727e-05	4.51794	2.41241
242822_at	MGC39584	8.71536e-05	5.62637	3.34632
219109_at	SPAG16	8.74411e-05	7.01963	4.85801
217572_at		8.75486e-05	12.2774	6.66249
201510_at	ELF3	8.79482e-05	7.1454	5.8078
219655_at	C7orf10	8.79784e-05	6.67229	4.7151
229276_at	IGSF9	8.80057e-05	4.8908	3.33221
206514_s_at	CYP4F3	8.84554e-05	5.37509	2.8988
227491_at	ELOVL6	8.87076e-05	6.51197	4.7167
203935_at	ACVR1	8.87998e-05	8.38124	6.77769
235299_at		8.89029e-05	7.02624	5.24031
223204_at	C4orf18	8.90113e-05	2.68558	2.23399
231945_at	FILIP1	8.92106e-05	4.40422	3.04568
225304_s_at	NDUFA11	8.92525e-05	10.6537	9.21079
1569352_at	FNIP2	8.94262e-05	4.79231	3.99219
205363_at	BBOX1	8.94514e-05	5.04644	0.585189
224854_s_at	SLAIN2	8.95513e-05	6.52682	5.9572
210103_s_at	FOXA2	8.9771e-05	6.4079	3.87015
233059_at		8.98244e-05	5.84226	3.01066
217553_at	MGC87042	9.03267e-05	6.12362	3.00918
231310_at		9.03667e-05	6.94507	4.91629
207040_s_at	ST13	9.03975e-05	11.514	10.5004
223306_at	EBPL	9.05876e-05	10.555	8.81925
209856_x_at	ABI2	9.06355e-05	7.17827	6.41348
209942_x_at	MAGEA3	9.11701e-05	10.8391	9.31923
205933_at	SETBP1	9.12082e-05	6.40629	4.88056
209198_s_at	SYT11	9.1293e-05	4.14943	2.32136
239270_at	PLCXD3	9.13601e-05	4.5695	2.61956
229555_at	GALNT5	9.1555e-05	6.05456	4.94883
231993_at	ITGBL1	9.17996e-05	3.43012	2.10533
222025_s_at	OPLAH	9.18669e-05	6.38015	5.34318
207819_s_at	ABCB4	9.18715e-05	6.93427	3.68343
223068_at	EML4	9.20396e-05	9.8113	7.53205
223790_at	KATNAL1	9.2123e-05	4.96019	3.81649
208323_s_at	ANXA13	9.23157e-05	5.73606	4.03406
228014_at	PTRH1	9.24139e-05	6.46348	5.92376
200598_s_at	HSP90B1	9.26435e-05	11.92	11.31
216042_at	TNFRSF25	9.27827e-05	5.52893	4.11528
241599_at	LSM11	9.28141e-05	5.84297	5.33151
225115_at	HIPK2	9.293e-05	6.5862	5.18702
232902_s_at	RARS2	9.30401e-05	7.39951	5.47309
223318_s_at	ALKBH7	9.33965e-05	8.64536	6.01793
231337_at	DKFZp686O1327	9.34764e-05	5.68624	3.73897
205068_s_at	ARHGAP26	9.35666e-05	6.3538	4.41571
211731_x_at	SSX3	9.35668e-05	5.55633	3.52205
221423_s_at	YIPF5	9.38152e-05	8.14102	6.44736
221912_s_at	CCDC28B	9.39807e-05	6.60687	5.08998
AFFX-HUMRGE/M10098_5_at		9.47342e-05	12.7128	9.716
232504_at	LOC285628	9.48029e-05	3.22027	2.65344
206963_s_at	NAT8B	9.53699e-05	6.54783	5.22471
1553479_at	TMEM145	9.54803e-05	5.2157	4.59247
230956_at	FLJ45803	9.55654e-05	5.81886	3.72868
205517_at	GATA4	9.59281e-05	5.67804	2.53275
231220_at	BRUNOL4	9.59722e-05	3.87394	2.78427
221042_s_at	CLMN	9.60532e-05	5.55753	2.6814
234085_at	C13orf38	9.60542e-05	3.67101	2.80102
212507_at	TMEM131	9.60648e-05	8.77493	7.607
220626_at	SERPINA10	9.61338e-05	6.72882	4.91165
201884_at	CEACAM5	9.63842e-05	5.02238	2.7266
210978_s_at	TAGLN2	9.68539e-05	9.91561	8.75673
224786_at	SCOC	9.69757e-05	7.88801	4.74626
227281_at	SLC29A4	9.70912e-05	6.93651	6.16702
209163_at	CYB561	9.74064e-05	7.75591	6.78623
227671_at	XIST	9.76452e-05	3.75016	2.71059
221767_x_at	HDLBP	9.81827e-05	10.7303	10.2117
221824_s_at	40245	9.82919e-05	7.00248	6.1564
217907_at	MRPL18	9.86117e-05	10.7414	9.69395
210094_s_at	PARD3	9.91186e-05	9.31063	8.40379
218638_s_at	SPON2	9.91425e-05	7.64045	5.23297
206303_s_at	NUDT4	9.91489e-05	7.5966	5.40378
208671_at	SERINC1	9.96889e-05	9.71096	7.67499
231407_s_at	FOXH1	9.97843e-05	5.98675	5.16638
1554441_a_at	WAPAL	9.9858e-05	7.23568	6.00169
208846_s_at	VDAC3	9.9958e-05	10.0247	8.86932
217188_s_at	C14orf1	0.000100684	8.80736	7.5213
1552381_at	SRrp35	0.0001008	4.79192	2.85841
224871_at	TPRG1L	0.000101007	8.68558	7.29001
200739_s_at	SUMO3	0.000101106	8.21368	7.65331
226446_at	HES6	0.000101859	7.70009	6.61459
202062_s_at	SEL1L	0.000101899	7.39621	5.31515
209982_s_at	NRXN2	0.000101924	4.68702	3.28172
203315_at	NCK2	0.000101932	7.30736	5.0521
228600_x_at	C7orf46	0.000102096	6.09652	2.26723
228027_at	GPRASP2	0.000102213	6.86704	5.06552
200657_at	SLC25A5	0.000102449	12.3679	11.5993
1553726_s_at	C6orf170	0.000102664	3.29387	2.07066
209994_s_at	ABCB1	0.000102708	7.96479	3.64135
206931_at	ZNF141	0.0001029	3.67846	2.56125
236771_at	C6orf159	0.000103075	5.48737	3.00469
223694_at	TRIM7	0.000103465	7.47224	5.85226
222401_s_at	TMEM50A	0.000103628	10.0935	9.05211
218022_at	VRK3	0.000103718	7.20358	6.10775
224918_x_at	MGST1	0.000103869	12.5404	10.7516
210527_x_at	TUBA3C	0.000104315	8.00446	7.40729
1554678_s_at	HNRPDL	0.000104685	9.48377	7.76491
209141_at	UBE2G1	0.00010478	9.64591	9.00664
218190_s_at	UCRC	0.000105	12.0948	10.6871
231104_at	TDRD5	0.000105081	3.25658	2.25048
200825_s_at	HYOU1	0.000105433	8.9766	8.07675
218231_at	NAGK	0.000105484	8.8415	8.21045
201400_at	PSMB3	0.000105684	11.8841	10.857
208384_s_at	MID2	0.000105712	6.80986	6.05379
200961_at	SEPHS2	0.00010605	11.0675	9.13245
211571_s_at	VCAN	0.000106164	5.75199	2.71871
1555793_a_at	ZFP82	0.000106296	5.92909	4.27435
225195_at	DPH3	0.000106502	9.18683	7.94186
201999_s_at	DYNLT1	0.000106762	11.1263	10.0052
200903_s_at	AHCY	0.000107468	10.4303	9.10792
209309_at	AZGP1	0.000107488	5.23726	2.7157
221622_s_at	TMEM126B	0.000107551	10.5063	9.35802
232603_at	DCDC5	0.000107924	3.87785	2.52397
205054_at	NEB	0.00010832	5.23492	3.81
204612_at	PKIA	0.000108348	6.1351	3.39192
226225_at	MCC	0.000108489	8.09654	6.70448
234942_s_at	THRAP3	0.000108751	8.49616	6.81273
204312_x_at	CREB1	0.000108873	6.23812	5.06087
230258_at	GLIS3	0.000108989	5.61175	3.98544
207638_at	PRSS7	0.00010907	3.60751	1.55477
203817_at	GUCY1B3	0.000109073	4.12398	2.30541
224913_s_at	TIMM50	0.000109225	9.96044	8.76755
221586_s_at	E2F5	0.000109683	6.97546	6.21993
224629_at	LMAN1	0.000109688	11.9177	11.1603
207254_at	SLC15A1	0.000109981	5.33877	2.87927
64486_at	CORO1B	0.000109986	8.86267	8.11064
213695_at	PON3	0.000110345	7.21892	3.71087
214285_at	FABP3	0.000111001	5.57889	3.77929
207300_s_at	F7	0.000111077	7.30822	4.77254
204025_s_at	PDCD2	0.000111122	7.77558	6.09604
1554510_s_at	GHITM	0.000111324	9.71702	8.13581
203530_s_at	STX4	0.000111511	8.82138	7.67056
231154_x_at	TINAG	0.000112257	6.83517	3.55531
1559633_a_at	CHRM3	0.000112789	3.88207	2.5744
221259_s_at	TEX11	0.000113414	5.03469	2.07327
236936_at		0.000113443	3.6197	2.38526
226499_at	NRARP	0.000113726	6.87899	6.01792
202433_at	SLC35B1	0.000113995	9.98213	8.92301
233268_s_at	SELENBP1	0.000114139	9.56541	7.92399
204141_at	TUBB2A	0.000114374	10.259	8.95459
206033_s_at	DSC3	0.000114672	3.40356	2.57889
226302_at	ATP8B1	0.000114771	7.8439	2.91752
202511_s_at	ATG5	0.000115143	9.05628	8.22695
200722_s_at	CAPRIN1	0.000115384	7.45027	6.33509
212025_s_at	FLII	0.000115397	7.3364	6.29795
218857_s_at	ASRGL1	0.000115416	8.3052	6.99926
213285_at	TMEM30B	0.000115453	4.53499	2.87943
213245_at	ADCY1	0.000115699	4.93766	2.89682
200658_s_at	PHB	0.000115747	10.712	9.66998
1557215_at		0.000115879	4.53552	3.16004
219226_at	CRKRS	0.000115959	7.96268	6.77209
221503_s_at	KPNA3	0.000115994	8.37853	6.48387
218893_at	ISOC2	0.00011632	8.40652	7.16097
225777_at	C9orf140	0.000116346	8.04195	7.03775
217989_at	HSD17B11	0.000116374	9.4723	6.06795
213844_at	HOXA5	0.000116987	6.84401	6.12192
1555112_a_at	C1orf114	0.000117102	5.82792	3.79126
207810_at	F13B	0.000117252	5.40814	3.66078
210131_x_at	SDHC	0.000117396	10.5612	9.71229
242762_s_at	FAM171B	0.00011758	4.6292	3.27796
1556321_a_at		0.000117688	5.1071	4.77958
211376_s_at	NSMCE4A	0.000117729	9.355	7.95801
227167_s_at		0.00011775	9.41596	8.19294
213155_at	WSCD1	0.000118102	5.5955	4.09861
222640_at	DNMT3A	0.000118302	7.6957	6.23724
204350_s_at	MED7	0.000118535	8.15229	7.50001
229650_s_at	C19orf42	0.000118562	8.04495	6.3539
214910_s_at	APOM	0.00011882	9.82206	7.34357
206106_at	MAPK12	0.000118934	7.23867	5.92112
215913_s_at	GULP1	0.000118954	7.05089	3.97682
221177_at	MIA2	0.00011898	3.99261	3.35974
220442_at	GALNT4	0.000118985	5.4834	4.45963
36711_at	MAFF	0.000119371	10.4078	9.73511
224983_at	SCARB2	0.000119491	10.5398	9.72455
235197_s_at	OSTM1	0.000119626	5.6296	3.52782
215933_s_at	HHEX	0.000119778	7.7847	4.58364
201504_s_at	TSN	0.000120146	8.33955	7.45247
215044_s_at	STAM2	0.000120317	6.07841	4.57945
219326_s_at	B3GNT2	0.000120599	5.50337	3.87638
213802_at		0.000120797	4.49162	2.16525
1553510_s_at	RQCD1	0.00012087	7.37379	5.77506
209563_x_at	CALM1	0.000121433	11.646	10.8902
218667_at	PJA1	0.000121546	8.29712	6.69833
227944_at	PTPN3	0.000121767	6.76924	5.9005
213432_at	MUC5B	0.000121801	5.92612	4.46964
243623_at	SLC1A7	0.000121969	6.55426	3.45682
212223_at	IDS	0.000122296	6.21684	3.8138
220244_at	LOH3CR2A	0.000122329	5.21702	3.54963
205813_s_at	MAT1A	0.000122342	8.19135	6.40181
209752_at	REG1A	0.000122386	5.89872	4.35607
36030_at	IFFO	0.000122592	6.11496	3.74425
209238_at	STX3	0.000122736	9.26095	7.41833
213098_at	RQCD1	0.0001229	7.04224	6.37183
209418_s_at	THOC5	0.000122996	8.85582	7.92061
214992_s_at	DNASE2	0.000123087	7.53781	5.91588
230265_at	SEL1L	0.000123108	8.31794	5.13297
203109_at	UBE2M	0.000123157	9.40253	7.95057
212396_s_at	KIAA0090	0.000123275	8.66917	7.32114
216959_x_at	NRCAM	0.00012341	4.44869	3.11127
205351_at	GGCX	0.00012358	8.12908	6.12444
202024_at	ASNA1	0.00012369	7.56115	6.06109
228110_x_at	RABGEF1	0.000123701	5.86332	3.93748
202943_s_at	NAGA	0.000123773	7.0294	5.46215
230158_at	DPY19L2	0.000124035	3.40076	2.11912
228329_at	DAB1	0.000124093	5.77432	2.52999
241835_at		0.000124518	5.00774	2.8437
212397_at	RDX	0.000124527	11.1093	10.186
213624_at	SMPDL3A	0.000124535	7.52622	3.20551
215603_x_at	GGTLC3	0.000124912	7.49853	5.68586
204724_s_at	COL9A3	0.00012558	5.56799	2.95088
200670_at	XBP1	0.000126165	10.2784	8.60095
227008_at	HDDC3	0.000126177	8.36269	7.32609
205707_at	IL17RA	0.000126729	7.10515	6.42583
201546_at	TRIP12	0.000126897	9.39996	8.1142
1553705_a_at	CHRM3	0.000127074	5.48362	3.97959
242116_x_at		0.000127123	4.09395	1.76806
228382_at	FAM105B	0.000127499	6.3874	5.37827
219597_s_at	DUOX1	0.00012775	5.31797	4.07267
205195_at	AP1S1	0.000127825	8.28674	6.58956
202944_at	NAGA	0.000127941	7.26561	5.54246
1563182_at	ACVR1C	0.000128114	3.31668	1.92501
208300_at	PTPRH	0.000128353	6.03583	4.99661
223427_s_at	EPB41L4B	0.000128429	5.11928	3.73464
1555193_a_at	ZNF277	0.000128516	6.16741	3.25193
202125_s_at	TRAK2	0.000128698	8.28731	6.93514
1553734_at	AK7	0.000129434	3.56464	1.95389
225116_at	HIPK2	0.000129795	7.82903	5.98447
225354_s_at	SH3BGRL2	0.000130178	6.99223	4.08501
1555716_a_at	CXADR	0.000130208	5.39692	3.65944
212180_at	CRKL	0.000130701	10.0706	9.03705
243666_at		0.00013103	2.83181	2.0421
212829_at	PIP4K2A	0.00013121	8.4726	6.79333
227642_at	TFCP2L1	0.000131238	5.11864	3.18033
202850_at	ABCD3	0.000131239	10.4974	8.96261
214829_at	AASS	0.000131255	4.19567	2.63234
207495_at	RAB28	0.000131356	4.70994	4.08365
51158_at	FAM174B	0.000131982	6.17059	3.98819
204450_x_at	APOA1	0.000132122	9.62213	7.72195
226277_at	COL4A3BP	0.000132446	8.35437	7.25588
235282_at		0.000133183	7.13466	5.41634
1568874_at	NCOA6	0.000133752	3.63435	3.21351
241418_at	LOC344887	0.00013377	6.0669	3.68344
203459_s_at	VPS16	0.000133979	8.22284	7.94458
200648_s_at	GLUL	0.000134047	7.51463	6.16723
225871_at	STEAP2	0.000134202	6.13203	3.30461
213143_at	C2orf72	0.000134583	7.21216	4.589
225646_at	CTSC	0.000134742	8.28557	7.3333
1552849_at	C2orf65	0.000134765	2.40855	1.82457
228396_at	PRKG1	0.000134803	5.25293	3.64548
228408_s_at	SDAD1	0.000134829	9.51865	8.50313
208653_s_at	CD164	0.000134962	8.43841	6.26687
226882_x_at	WDR4	0.000135186	6.60427	4.82589
205480_s_at	UGP2	0.000135362	10.8577	9.66975
222638_s_at	C6orf35	0.000135532	7.93613	7.19871
208627_s_at	YBX1	0.000135693	12.2558	11.5462
202113_s_at	SNX2	0.000135895	9.09842	7.65213
204833_at	ATG12	0.000135996	8.32964	7.16308
229119_s_at	ZSWIM7	0.000136115	7.92256	6.3012
205820_s_at	APOC3	0.000136434	8.19103	5.4858
224247_s_at	MRPS10	0.000136611	9.25633	7.62888
217289_s_at	SLC37A4	0.000136778	6.94323	5.93812
1559266_s_at	C10orf140	0.000137055	6.23269	4.9574
206028_s_at	MERTK	0.000137095	5.86767	4.00498
239295_at	SRrp35	0.000137215	5.22109	3.89726
208528_x_at	SSX5	0.000137277	5.16334	4.01528
202723_s_at	FOXO1	0.000137386	6.40076	5.05259
1554691_a_at	PACSIN2	0.000137578	7.46073	5.64949
205805_s_at	ROR1	0.000137622	5.68093	4.73894
45572_s_at	GGA1	0.000137775	9.24066	8.87288
226796_at	LOC116236	0.00013787	6.51981	5.27981
238805_at	C11orf52	0.000138327	6.42572	4.23164
200703_at	DYNLL1	0.00013839	11.9649	11.5408
202781_s_at	SKIP	0.00013843	6.49407	5.56293
217416_x_at		0.000138789	5.88217	4.18909
224818_at	SORT1	0.000139154	8.15842	6.55498
218117_at	RBX1	0.0001393	10.8997	10.157
212230_at	PPAP2B	0.000139896	8.17586	6.72633
217249_x_at	COX7A2	0.000140316	9.89686	8.59007
235777_at	ANKRD44	0.000140353	3.86723	2.85516
219612_s_at	FGG	0.00014039	11.2214	4.86921
210380_s_at	CACNA1G	0.000140543	5.60687	3.44544
242998_at	RDH12	0.000140858	5.58773	4.00206
1569366_a_at	ZNF569	0.000140898	4.76245	3.24365
220477_s_at	C20orf30	0.000140904	9.13389	7.04003
211537_x_at	MAP3K7	0.000140983	6.93005	5.06956
204058_at	ME1	0.000141405	9.44203	6.5104
234726_s_at	TMEM168	0.000141447	6.08681	4.44289
216942_s_at	CD58	0.000141537	7.90332	6.58355
227870_at	NOPE	0.000141548	5.30246	3.95788
1554089_s_at	SBDSP	0.000141715	10.2842	9.09925
228523_at	NANOS1	0.000141835	5.75043	3.66139
223579_s_at	APOB	0.000142214	6.08015	3.49066
231029_at	F5	0.00014232	5.48685	3.3342
209197_at	SYT11	0.000142623	4.76287	3.33086
209853_s_at	PSME3	0.000142978	8.63933	7.92004
241186_at		0.000144047	3.41437	1.99823
224601_at		0.000144315	9.84047	8.84977
209135_at	ASPH	0.000144391	11.192	9.44789
205767_at	EREG	0.000144763	5.76373	1.25794
207395_at	BTN1A1	0.000144795	4.14916	3.01165
1554544_a_at	MBP	0.000144936	7.16587	5.05455
200054_at	ZNF259	0.000145593	8.52713	7.45448
201672_s_at	USP14	0.000146184	10.8657	9.68543
223652_at	AS3MT	0.000146617	6.74174	4.49576
218202_x_at	MRPL44	0.000146863	6.10112	5.05966
229159_at	THSD7A	0.000147076	4.13659	3.18209
224669_at	DBNDD2	0.000147144	7.33237	6.19148
207836_s_at	RBPMS	0.000147388	7.21916	5.66162
214110_s_at	LOC654342	0.000147819	7.54412	6.19134
200877_at	CCT4	0.000147979	12.004	10.9237
203376_at	CDC40	0.00014843	8.18955	6.47381
[truncated: 6,493 more rows]

## Sheet: Sub_Up
(HepG2 Cell Line FDR<0.1, 1 way ANOVA algorithm)
9503 probes were significantly upregulated in 3 ectopic samples, compared to 5 orthotopic samples
ID	Symbol	Pvalue	Mean(Orth)	Mean(Sub)
201925_s_at	CD55	1.72631e-10	8.92738	12.1177
231579_s_at	TIMP2	1.72782e-10	7.55061	12.4748
203175_at	RHOG	2.6168e-10	8.51249	10.8287
202391_at	BASP1	4.56847e-10	9.51146	13.0293
223106_at	TMEM14C	5.49463e-10	9.98761	14.7517
226347_at		6.74858e-10	8.06932	12.0142
217875_s_at	PMEPA1	7.96572e-10	6.91384	11.4075
211458_s_at	GABARAPL3	8.17917e-10	8.9054	11.3938
201859_at	SRGN	1.15748e-09	7.80886	12.3674
202949_s_at	FHL2	1.49488e-09	8.01525	9.7194
212977_at	CXCR7	1.5123e-09	6.1467	11.9199
201163_s_at	IGFBP7	1.81971e-09	6.1782	13.8421
214004_s_at	VGLL4	3.97524e-09	7.96256	9.58255
225688_s_at	PHLDB2	3.98951e-09	10.2478	13.3046
222450_at	PMEPA1	3.99167e-09	6.00973	10.0395
211980_at	COL4A1	4.21733e-09	5.5731	10.4911
203325_s_at	COL5A1	4.3858e-09	5.96975	11.1197
213693_s_at	MUC1	4.5429e-09	8.74779	12.8116
224646_x_at	H19	4.5496e-09	9.12813	13.2333
208782_at	FSTL1	5.1068e-09	7.92236	13.524
224694_at	ANTXR1	5.52843e-09	6.6382	12.2882
201744_s_at	LUM	6.25096e-09	6.64673	13.3534
217028_at	CXCR4	7.90396e-09	7.34315	12.6468
202043_s_at	SMS	8.22356e-09	10.5963	12.5992
204920_at	CPS1	8.61765e-09	10.2447	16.9647
201136_at	PLP2	1.00737e-08	10.8731	12.5105
204584_at	L1CAM	1.33499e-08	6.08852	12.0125
222449_at	PMEPA1	1.35021e-08	6.36989	11.6606
226348_at		1.44842e-08	7.42267	10.6093
210220_at	FZD2	1.51335e-08	6.31224	10.3252
226834_at		1.69388e-08	5.17284	10.0261
38671_at	PLXND1	1.88011e-08	8.74519	11.0231
208966_x_at	IFI16	2.02542e-08	5.39801	11.2738
203074_at	ANXA8L2	2.04922e-08	7.99874	12.5676
203186_s_at	S100A4	2.12907e-08	9.54874	13.3797
205157_s_at	KRT17	2.26554e-08	7.56502	13.8896
223105_s_at	TMEM14C	2.31067e-08	11.7053	14.0785
227195_at	ZNF503	2.40407e-08	8.59844	12.5174
211964_at	COL4A2	2.48159e-08	7.79482	10.8783
202643_s_at	TNFAIP3	2.6026e-08	7.45456	10.2585
206332_s_at	IFI16	2.64917e-08	5.33966	11.5088
225987_at	STEAP4	3.08832e-08	6.61738	12.5486
224710_at	RAB34	3.34739e-08	7.15242	11.0389
227388_at	TUSC1	3.40645e-08	7.33018	10.0419
202237_at	NNMT	3.54982e-08	8.40029	14.5906
229021_at		3.6987e-08	4.91357	8.74519
230720_at	RNF182	4.06109e-08	5.54598	11.2917
237497_at		4.06501e-08	5.45671	7.24057
1555950_a_at	CD55	4.57306e-08	9.19159	12.0321
201976_s_at	MYO10	4.60283e-08	7.46286	10.3919
200606_at	DSP	5.12934e-08	11.1716	13.1903
201926_s_at	CD55	5.32864e-08	8.64672	11.4174
201545_s_at	PABPN1	5.64878e-08	8.82625	9.87256
211043_s_at	CLTB	6.05266e-08	8.91063	10.3029
209016_s_at	KRT7	6.19956e-08	9.12116	11.6195
217564_s_at	CPS1	6.77451e-08	8.89049	15.4219
221748_s_at	TNS1	7.12343e-08	7.83896	9.99196
210845_s_at	PLAUR	7.69201e-08	7.54496	11.5684
200931_s_at	VCL	7.79729e-08	9.48232	10.8551
204115_at	GNG11	7.86506e-08	8.64081	12.3248
235179_at	ZNF641	7.95879e-08	6.08325	7.18056
201858_s_at	SRGN	8.06457e-08	7.56023	10.9784
212013_at	PXDN	8.53294e-08	6.08007	11.4009
217838_s_at	EVL	8.5741e-08	7.05755	10.2852
243871_at	LOC100130476	8.69098e-08	4.58602	9.10017
228933_at	NHS	8.71214e-08	5.06809	8.66616
225303_at	KIRREL	9.32454e-08	5.18655	7.74699
228280_at	ZC3HAV1L	9.6309e-08	7.75302	12.9024
1553613_s_at	FOXC1	9.78614e-08	7.32227	13.1156
212200_at	ANKLE2	1.00899e-07	7.97721	10.3733
226189_at	ITGB8	1.05453e-07	5.36641	10.5143
203021_at	SLPI	1.10566e-07	8.82909	11.2954
208250_s_at	DMBT1	1.12895e-07	6.27586	7.65114
202443_x_at	NOTCH2	1.25085e-07	9.63916	11.1884
201578_at	PODXL	1.27297e-07	7.40236	10.049
203002_at	AMOTL2	1.27416e-07	8.33264	11.612
234985_at	LDLRAD3	1.41244e-07	6.41738	9.59049
202998_s_at	LOXL2	1.4324e-07	7.08598	11.1011
204136_at	COL7A1	1.45438e-07	8.12144	12.0824
208296_x_at	TNFAIP8	1.51636e-07	7.52534	9.5543
228776_at	GJC1	1.53802e-07	6.8466	11.2808
201289_at	CYR61	1.59893e-07	8.28757	11.8241
208695_s_at	RPL39	1.60904e-07	13.6202	14.0521
212236_x_at	KRT17	1.63614e-07	9.08484	14.2825
204819_at	FGD1	1.65341e-07	5.97581	7.37585
220094_s_at	CCDC90A	1.66988e-07	9.62729	11.4675
204285_s_at	PMAIP1	1.67799e-07	5.4207	10.1107
213131_at	OLFM1	1.69653e-07	5.60603	10.9331
226281_at	DNER	1.69926e-07	4.89522	10.0604
223082_at	SH3KBP1	1.70199e-07	9.47508	11.1643
203477_at	COL15A1	1.72104e-07	5.61444	12.5447
224774_s_at	NAV1	1.77885e-07	4.55818	8.18831
212089_at	LMNA	1.80182e-07	8.35442	9.80144
212489_at	COL5A1	1.85694e-07	6.0607	10.3608
1405_i_at	CCL5	1.87488e-07	5.59658	12.7663
212488_at	COL5A1	1.89744e-07	6.99264	12.3966
229353_s_at	NUCKS1	1.90568e-07	12.0819	13.7698
213348_at	CDKN1C	1.93374e-07	7.80009	11.9126
203184_at	FBN2	1.93619e-07	6.5244	11.9136
222783_s_at	SMOC1	1.94343e-07	8.35707	10.7354
203108_at	GPRC5A	1.98261e-07	8.05025	9.74664
203741_s_at	ADCY7	2.04903e-07	5.86798	8.33986
208949_s_at	LGALS3	2.13332e-07	8.04713	13.1451
232617_at	CTSS	2.18e-07	6.17568	8.51586
201195_s_at	SLC7A5	2.21678e-07	9.60364	12.6242
206632_s_at	APOBEC3B	2.4349e-07	6.86105	11.9452
227810_at	ZNF558	2.47994e-07	6.95912	8.68846
207002_s_at	PLAGL1	2.49777e-07	7.21866	10.5149
224935_at	EIF2S3	2.53749e-07	10.9759	12.6557
227051_at		2.58423e-07	6.52365	10.1666
220177_s_at	TMPRSS3	2.58666e-07	6.95736	11.4959
224252_s_at	FXYD5	2.68593e-07	7.3121	9.08902
219577_s_at	ABCA7	2.74493e-07	7.55338	9.03619
229854_at	OBSCN	2.74685e-07	5.87186	8.16453
235444_at	FOXP1	2.78175e-07	6.23846	7.64167
204748_at	PTGS2	2.79479e-07	5.77653	9.21845
202286_s_at	TACSTD2	3.00712e-07	5.02304	10.0399
220795_s_at	BEGAIN	3.05032e-07	5.87893	9.49596
213625_at	ZKSCAN4	3.10028e-07	6.72739	7.41821
225582_at	ITPRIP	3.13254e-07	6.77497	10.0473
227628_at	GPX8	3.16566e-07	7.46139	11.753
202994_s_at	FBLN1	3.17893e-07	8.09466	11.9913
224979_s_at	USP36	3.19577e-07	7.11883	8.8221
204655_at	CCL5	3.33421e-07	6.31567	11.992
212012_at	PXDN	3.47403e-07	7.50001	11.6206
243282_at	CCDC93	3.52318e-07	5.71293	6.90279
212148_at	PBX1	3.61113e-07	7.76174	11.076
209272_at	NAB1	3.73699e-07	9.82347	10.9608
226895_at	NFIC	3.76081e-07	9.56833	10.5826
202644_s_at	TNFAIP3	3.85029e-07	8.82545	12.0244
212151_at	PBX1	3.87974e-07	9.41461	11.6675
213150_at	HOXA10	3.88369e-07	7.0533	11.361
226140_s_at	OTUD1	3.89232e-07	8.30062	10.9868
208747_s_at	C1S	3.94325e-07	9.21965	11.4291
206176_at	BMP6	3.95534e-07	6.79564	10.3927
201185_at	HTRA1	4.13066e-07	7.4663	12.433
201917_s_at	SLC25A36	4.43582e-07	7.68906	9.66674
201477_s_at	RRM1	4.53993e-07	11.6596	13.4405
218175_at	CCDC92	4.65862e-07	6.566	7.95071
228531_at	SAMD9	4.6747e-07	6.1469	11.1366
225664_at	COL12A1	4.69685e-07	6.22171	11.0179
217312_s_at	COL7A1	4.79684e-07	7.78524	11.1075
208869_s_at	GABARAPL1	4.85379e-07	7.45552	9.37595
207760_s_at	NCOR2	4.90919e-07	9.17458	9.85886
200600_at	MSN	5.0192e-07	9.58625	11.3737
202123_s_at	ABL1	5.0677e-07	8.02915	9.80469
207847_s_at	MUC1	5.12943e-07	7.26121	10.3569
203865_s_at	ADARB1	5.12952e-07	6.28775	10.12
201224_s_at	SRRM1	5.16512e-07	8.63516	10.3381
34260_at	TELO2	5.23853e-07	7.29551	8.36645
225136_at	PLEKHA2	5.27477e-07	8.83567	10.2283
201056_at	GOLGB1	5.31178e-07	7.28779	8.81639
204422_s_at	FGF2	5.34208e-07	6.80289	10.6787
45714_at	HCFC1R1	5.3692e-07	7.54875	8.93495
211340_s_at	MCAM	5.45966e-07	8.64008	10.2472
201641_at	BST2	5.46288e-07	7.5637	12.4211
206025_s_at	TNFAIP6	5.46878e-07	5.15742	8.22449
208789_at	PTRF	5.5606e-07	8.42184	9.88904
203592_s_at	FSTL3	5.5887e-07	7.60326	11.9011
228964_at	PRDM1	5.6115e-07	5.66245	8.45379
218631_at	AVPI1	5.75612e-07	8.69024	11.1477
214240_at	GAL	5.85341e-07	6.70491	10.7376
226088_at	ZDHHC12	5.91662e-07	7.04394	7.70677
201031_s_at	HNRNPH1	5.95003e-07	11.9061	12.6522
208078_s_at	ZEB1	5.96089e-07	9.62141	12.1592
220027_s_at	RASIP1	6.11608e-07	7.53291	10.6609
204779_s_at	HOXB7	6.14824e-07	7.04859	10.6176
225946_at	RASSF8	6.19847e-07	6.78864	10.6973
220603_s_at	MCTP2	6.27362e-07	5.21731	9.75779
228507_at		6.28919e-07	8.0037	10.6472
200777_s_at	BZW1	6.31285e-07	11.8891	12.7285
234344_at	RAP2C	6.33417e-07	6.18345	7.11556
208904_s_at	RPS28	6.33614e-07	13.6209	13.8
234118_at		6.54066e-07	3.2582	4.9402
336_at	TBXA2R	6.62694e-07	6.57579	9.611
204363_at	F3	6.74851e-07	7.77315	11.7605
213183_s_at	CDKN1C	6.7578e-07	6.3188	10.2552
209644_x_at	CDKN2A	6.84113e-07	9.59482	11.0775
200797_s_at	MCL1	6.84509e-07	11.0274	12.3853
201023_at	TAF7	6.85015e-07	8.90266	11.3841
219520_s_at	WWC3	6.87236e-07	7.05635	9.76296
224997_x_at	H19	6.91051e-07	7.57221	9.99926
212069_s_at	KIAA0515	7.00491e-07	6.59705	7.61289
204457_s_at	GAS1	7.08049e-07	5.06959	9.35701
217734_s_at	WDR6	7.11063e-07	8.92886	10.1552
225512_at	ZBTB38	7.11783e-07	10.1459	11.4392
225099_at	FBXO45	7.15218e-07	9.45835	10.5699
202146_at	IFRD1	7.1821e-07	9.83266	10.765
205792_at	WISP2	7.33632e-07	7.9359	12.2772
213371_at	LDB3	7.42841e-07	3.38333	4.50391
214375_at	PPFIBP1	7.4916e-07	5.34494	6.9406
213139_at	SNAI2	7.60427e-07	5.16133	9.93686
223415_at	RPP25	7.6804e-07	7.03238	8.03593
203455_s_at	SAT1	7.98095e-07	10.2337	13.155
203298_s_at	JARID2	8.08741e-07	7.46451	9.1808
229450_at	IFIT3	8.35325e-07	8.05249	12.0284
238949_at	RNF145	8.37131e-07	8.80118	10.6515
205266_at	LIF	8.50327e-07	5.97168	7.58205
209684_at	RIN2	8.51572e-07	7.99256	10.1791
1568629_s_at	PIK3R2	8.58184e-07	9.56806	10.742
243918_at		8.58841e-07	5.28253	7.49623
202384_s_at	TCOF1	8.65263e-07	7.90453	9.92407
1555630_a_at	RAB34	8.66056e-07	6.91238	10.4227
239186_at	MGC39372	8.68105e-07	6.06487	9.63184
212646_at	RFTN1	8.68897e-07	7.49171	10.3816
219654_at	PTPLA	8.76571e-07	7.04774	10.3575
211474_s_at	SERPINB6	8.91474e-07	8.87987	10.9117
218330_s_at	NAV2	9.01794e-07	9.07035	12.3791
44702_at	SYDE1	9.25662e-07	7.90694	9.69916
201739_at	SGK1	9.51065e-07	7.54027	11.5038
226621_at	FGG	9.51933e-07	8.94565	10.7719
206026_s_at	TNFAIP6	9.57897e-07	4.7374	8.42722
210105_s_at	FYN	9.69555e-07	8.0276	9.81571
236313_at	CDKN2B	1.02288e-06	6.57128	9.75629
225273_at	WWC3	1.0468e-06	6.826	10.0677
207140_at	ALPI	1.04728e-06	7.07348	11.7403
219483_s_at	PORCN	1.06412e-06	6.45096	8.1717
219424_at	EBI3	1.06465e-06	5.52478	8.11146
219691_at	SAMD9	1.10772e-06	5.12441	8.25645
201787_at	FBLN1	1.16418e-06	8.18546	11.5648
204401_at	KCNN4	1.16635e-06	5.95272	9.44236
204653_at	TFAP2A	1.18044e-06	6.81884	12.3993
228499_at	PFKFB4	1.18502e-06	8.46333	9.78046
210004_at	OLR1	1.19041e-06	4.93999	9.80805
228141_at	GPX8	1.231e-06	4.66254	8.55268
210592_s_at	SAT1	1.24046e-06	10.2874	13.0631
203693_s_at	E2F3	1.25787e-06	8.7892	10.6727
226130_at	RPS16	1.29648e-06	6.48136	7.71482
214123_s_at	C4orf10	1.29804e-06	4.74876	5.44397
203075_at	SMAD2	1.30219e-06	9.38769	10.824
222835_at	THSD4	1.30301e-06	7.13778	9.62091
213650_at	GOLGA8A	1.3238e-06	8.15239	10.2767
233571_x_at	C20orf149	1.34522e-06	7.60427	8.47024
212593_s_at	PDCD4	1.37173e-06	9.65119	11.6495
229404_at	TWIST2	1.37692e-06	4.60533	7.18956
205483_s_at	ISG15	1.39555e-06	10.668	13.3394
226218_at	IL7R	1.40692e-06	4.6638	6.38636
201502_s_at	NFKBIA	1.46357e-06	10.0243	11.3408
223949_at	TMPRSS3	1.46877e-06	6.35755	10.8913
239861_at		1.48659e-06	4.70047	5.72791
233204_at		1.49365e-06	4.44522	5.89809
208809_s_at	C6orf62	1.50352e-06	10.5392	12.1818
219491_at	LRFN4	1.51815e-06	7.06463	8.39348
221518_s_at	USP47	1.51915e-06	9.96416	11.2026
201189_s_at	ITPR3	1.52696e-06	9.33507	10.9045
200621_at	CSRP1	1.53487e-06	9.55792	11.3703
1560798_at		1.56463e-06	2.75771	3.31231
201160_s_at	CSDA	1.57853e-06	9.15235	10.4977
212444_at		1.62271e-06	7.52302	10.1061
212356_at	KIAA0323	1.6354e-06	7.19271	7.76204
1555759_a_at	CCL5	1.64524e-06	7.32181	11.6026
1555288_s_at	FBF1	1.64681e-06	6.10013	7.51811
202238_s_at	NNMT	1.74249e-06	6.98803	10.0458
229512_at	FAM120C	1.74444e-06	4.5759	6.47752
219410_at	TMEM45A	1.75334e-06	9.74963	11.7904
217901_at	DSG2	1.78305e-06	10.8579	12.6502
206382_s_at	BDNF	1.81912e-06	4.57525	6.67578
202332_at	CSNK1E	1.81953e-06	8.34268	10.0668
218619_s_at	SUV39H1	1.83376e-06	7.24088	9.09721
201560_at	CLIC4	1.85785e-06	10.3871	11.711
204413_at	TRAF2	1.85868e-06	6.79604	7.86907
50221_at	TFEB	1.8659e-06	6.61255	8.13362
213260_at	FOXC1	1.87287e-06	6.76815	9.70562
226506_at	THSD4	1.88002e-06	6.60192	7.81557
214683_s_at	CLK1	1.8928e-06	9.24637	11.447
213932_x_at	HLA-A	1.90988e-06	11.1257	12.695
213823_at	HOXA11	1.91616e-06	6.37297	9.1136
228907_at		1.93936e-06	6.01647	7.84023
203256_at	CDH3	1.96057e-06	5.28505	6.286
40020_at	CELSR3	1.96449e-06	7.55368	9.27469
212657_s_at	IL1RN	1.97406e-06	6.25155	9.65184
230850_at		1.97943e-06	4.62195	5.66945
225789_at	CENTG3	1.98008e-06	8.02985	9.0052
225570_at	SLC41A1	2.00673e-06	7.40727	8.25913
226559_at	IER5L	2.03702e-06	7.32382	9.52103
232683_s_at	PARP6	2.03753e-06	7.05188	9.17528
1555847_a_at	LOC284454	2.04305e-06	8.27976	10.6498
205490_x_at	GJB3	2.04671e-06	6.45378	7.59719
228054_at	TMEM44	2.04754e-06	6.44258	8.13048
236338_at		2.07873e-06	4.4755	7.268
228188_at	FOSL2	2.10746e-06	7.94718	10.3513
237664_at		2.13016e-06	3.04062	5.01931
214394_x_at	EEF1D	2.13789e-06	12.5335	13.3005
200981_x_at	GNAS	2.15642e-06	12.0792	13.1846
238042_at		2.19913e-06	6.16997	7.59878
207110_at	KCNJ12	2.21044e-06	4.98871	8.60507
205181_at	ZNF193	2.28307e-06	6.40495	7.91801
205367_at	SH2B2	2.28411e-06	6.32112	7.83429
204286_s_at	PMAIP1	2.29102e-06	5.04954	10.06
208823_s_at	PCTK1	2.29316e-06	7.86263	8.77238
218959_at	HOXC10	2.29648e-06	5.90333	9.52049
228483_s_at	TAF9B	2.30282e-06	7.3843	9.85714
204254_s_at	VDR	2.30865e-06	6.04992	8.60855
217802_s_at	NUCKS1	2.31423e-06	11.3799	12.9942
218221_at	ARNT	2.34257e-06	7.6188	8.98131
209528_s_at	TELO2	2.46075e-06	7.17192	8.16002
1559759_at	KIFC3	2.46669e-06	5.0308	7.10927
204679_at	KCNK1	2.4669e-06	7.94339	11.1472
229009_at	SIX5	2.46999e-06	6.86781	8.15891
219155_at	PITPNC1	2.50753e-06	7.58228	9.97111
216894_x_at	CDKN1C	2.55889e-06	7.01379	10.3477
232008_s_at	BBX	2.56734e-06	9.36967	10.3521
217733_s_at	TMSB10	2.57533e-06	13.4577	13.8726
1553107_s_at	C5orf24	2.58737e-06	7.7403	9.14705
212319_at	SGSM2	2.63899e-06	6.19168	7.34413
217226_s_at	SFXN3	2.64697e-06	7.35755	8.63151
1561346_at		2.65956e-06	7.80914	9.1984
200791_s_at	IQGAP1	2.66159e-06	10.1243	11.4507
203955_at	KIAA0649	2.68984e-06	6.66025	8.08427
202330_s_at	UNG	2.70788e-06	9.8481	11.4604
222784_at	SMOC1	2.71371e-06	9.18671	12.0226
200630_x_at	SET	2.73553e-06	12.4397	12.9051
231766_s_at	COL12A1	2.74574e-06	5.07886	9.22506
204309_at	CYP11A1	2.76126e-06	5.56281	8.10596
1556185_a_at		2.77268e-06	4.16105	6.62219
201012_at	ANXA1	2.79783e-06	7.98649	9.73666
209911_x_at	HIST1H2BD	2.82289e-06	10.1528	11.9939
222788_s_at	RSBN1	2.93127e-06	6.82747	7.72269
229073_at	LOC145786	2.96134e-06	6.16521	8.25792
201891_s_at	B2M	2.96338e-06	13.3417	13.8991
225978_at	FAM80B	2.96599e-06	5.80928	10.1894
207039_at	CDKN2A	2.97423e-06	8.57076	10.3044
200660_at	S100A11	3.03481e-06	10.0042	11.562
205660_at	OASL	3.04287e-06	7.28157	11.6146
226207_at	RILPL1	3.10802e-06	6.48368	8.39514
227599_at	C3orf59	3.1102e-06	6.4781	7.68744
211012_s_at	PML	3.17187e-06	6.81012	7.90894
228806_at	RORC	3.19792e-06	5.13512	6.88375
227347_x_at	HES4	3.23247e-06	7.9633	9.64558
219032_x_at	OPN3	3.26623e-06	9.5166	12.0048
215137_at	hCG_2033649	3.31309e-06	6.14078	6.59653
238717_at		3.3607e-06	6.18304	8.06251
201761_at	MTHFD2	3.38683e-06	8.085	8.9836
1555938_x_at	VIM	3.41968e-06	3.66	5.36606
1555881_s_at	LZTS2	3.4239e-06	8.28361	9.74321
233223_at		3.53139e-06	4.1629	6.85614
206377_at	FOXF2	3.53628e-06	5.36356	8.94835
219648_at	MREG	3.55019e-06	5.98527	8.30776
213347_x_at	RPS4X	3.5846e-06	13.2979	13.7335
220340_at	KIAA1772	3.6043e-06	5.32005	6.41531
226198_at	TOM1L2	3.62314e-06	6.07369	6.714
209386_at	TM4SF1	3.64602e-06	12.4985	13.2968
241508_at		3.6561e-06	3.71972	4.47005
228497_at	SLC22A15	3.65775e-06	6.18672	9.29494
219478_at	WFDC1	3.699e-06	6.33406	11.6194
1569253_at	INTS4	3.70522e-06	6.65611	9.97945
225955_at	LOC653506	3.78713e-06	7.19623	10.2517
222392_x_at	PERP	3.84568e-06	11.6074	12.6021
60474_at	FERMT1	3.87412e-06	7.61004	8.76706
218198_at	DHX32	3.88475e-06	8.78461	10.321
230706_s_at	CAMK2N2	3.90912e-06	6.98873	8.70982
213182_x_at	CDKN1C	3.92112e-06	7.39922	11.0904
204440_at	CD83	3.9552e-06	6.93436	10.1548
209191_at	TUBB6	3.95898e-06	9.25426	10.4998
212775_at	OBSL1	3.96101e-06	6.89249	10.6481
222489_s_at	WRNIP1	3.97432e-06	8.75719	10.092
209184_s_at	IRS2	3.97725e-06	8.60495	10.8154
218717_s_at	LEPREL1	4.00293e-06	6.65103	9.70981
1555486_a_at	FLJ14213	4.02546e-06	5.96269	8.0143
206858_s_at	HOXC6	4.02548e-06	7.43341	10.2157
205278_at	GAD1	4.03403e-06	4.56206	7.9555
225867_at	VASN	4.0684e-06	7.15236	9.04641
201798_s_at	FER1L3	4.07481e-06	8.37168	11.1617
223642_at	ZIC2	4.09081e-06	7.10711	9.76609
243109_at	MCTP2	4.12632e-06	4.91941	10.8261
201500_s_at	PPP1R11	4.13184e-06	9.05996	9.88645
221572_s_at	SLC26A6	4.1846e-06	7.41803	8.64019
200780_x_at	GNAS	4.19458e-06	12.4397	13.5499
208835_s_at	CROP	4.21676e-06	11.3687	13.1368
202234_s_at	SLC16A1	4.2507e-06	8.59881	10.5964
202504_at	TRIM29	4.27242e-06	6.57484	10.7847
208798_x_at	GOLGA8A	4.34123e-06	9.8753	11.9231
209900_s_at	SLC16A1	4.35564e-06	8.84092	10.6294
203695_s_at	DFNA5	4.40969e-06	9.52627	10.3984
214022_s_at	IFITM1	4.41047e-06	7.30452	12.197
232165_at	EPPK1	4.45134e-06	8.07238	10.4946
219630_at	PDZK1IP1	4.46409e-06	7.46773	10.2619
243280_at		4.50146e-06	5.89539	7.51974
209435_s_at	ARHGEF2	4.52594e-06	8.98033	10.2825
230398_at	TNS4	4.53322e-06	6.07571	7.89773
228082_at	ASAM	4.54414e-06	4.49642	6.92913
203490_at	ELF4	4.60518e-06	6.7318	7.4177
212925_at	C19orf21	4.64639e-06	8.27232	9.92288
224991_at	CMIP	4.6477e-06	6.74611	8.41081
214042_s_at	RPL22	4.65217e-06	11.1102	12.1988
228186_s_at	RSPO3	4.66253e-06	4.6919	7.79572
224473_x_at	LZTS2	4.67235e-06	7.21264	8.4521
209360_s_at	RUNX1	4.75179e-06	7.01016	8.60805
230536_at	PBX4	4.77433e-06	5.25653	6.93823
218627_at	DRAM	4.81159e-06	8.28373	10.0959
244470_at	RNF12	4.83474e-06	4.8378	5.9574
227124_at	LOC221710	4.8734e-06	9.11034	10.3309
207943_x_at	PLAGL1	4.87942e-06	6.73678	9.74103
201842_s_at	EFEMP1	4.95982e-06	8.42756	10.954
202854_at	HPRT1	4.98001e-06	10.2016	11.2368
226863_at	FAM110C	5.00048e-06	5.68833	8.49275
210764_s_at	CYR61	5.01408e-06	7.53037	9.93693
212849_at	AXIN1	5.14744e-06	7.08674	7.40818
236646_at	C12orf59	5.15955e-06	3.47126	6.34972
236410_x_at		5.1667e-06	6.74302	7.62231
238997_at	PSORS1C3	5.27664e-06	4.73706	7.30462
221939_at	CARM1	5.30517e-06	7.49437	8.22104
201899_s_at	UBE2A	5.31326e-06	9.35439	10.6325
244622_at	BRWD1	5.3493e-06	4.42618	4.94073
1554168_a_at	SH3KBP1	5.35777e-06	9.2237	11.3715
221906_at	TXNRD3	5.40259e-06	6.34214	8.07611
223019_at	FAM129B	5.41684e-06	7.04681	8.59658
237133_at		5.46627e-06	3.35926	5.07325
212235_at	PLXND1	5.46939e-06	7.62746	9.64753
231899_at	ZC3H12C	5.47619e-06	7.05024	9.21926
225610_at	UHRF2	5.4765e-06	8.71258	9.65805
218387_s_at	PGLS	5.4931e-06	8.73717	9.83314
229178_at	LOC145786	5.52012e-06	5.48284	7.89651
230392_at		5.60913e-06	5.22375	6.68014
219639_x_at	PARP6	5.64591e-06	8.0639	9.63987
210231_x_at	SET	5.6541e-06	12.0804	12.4713
232855_at		5.67228e-06	3.66459	5.29533
202360_at	MAML1	5.68041e-06	9.0025	10.292
241726_at		5.68804e-06	4.05361	6.94679
208159_x_at	DDX11	5.69579e-06	7.6618	9.46716
201666_at	TIMP1	5.71441e-06	8.74147	10.1922
200891_s_at	SSR1	5.74752e-06	11.8058	12.8645
228379_at	NUTF2	5.77252e-06	7.52801	8.49871
49329_at	KLHL22	5.8287e-06	6.25097	6.99527
1553713_a_at	RHEBL1	5.83746e-06	6.81235	7.9647
221838_at	KLHL22	5.96768e-06	5.07944	6.14342
239908_at		6.07944e-06	5.20143	6.61841
235878_at	TAF1B	6.0911e-06	6.33779	7.27877
237238_at	WWC1	6.11306e-06	4.71081	6.71521
206516_at	AMH	6.15143e-06	5.43071	6.84913
212553_at	RPRD2	6.15794e-06	8.28321	9.58282
225641_at	MEF2D	6.22659e-06	6.77544	7.69154
229638_at	IRX3	6.2302e-06	6.2686	9.35045
214239_x_at	CISD3	6.24227e-06	7.98917	9.0732
226504_at	FAM109B	6.24372e-06	6.28114	7.67395
202995_s_at	FBLN1	6.24824e-06	6.77981	10.164
213010_at	PRKCDBP	6.27116e-06	6.22799	9.45946
242022_at		6.2721e-06	5.24617	7.02032
241763_s_at	FBXO32	6.27692e-06	5.37182	6.91998
202693_s_at	STK17A	6.2964e-06	9.6049	10.8817
224895_at	YAP1	6.33081e-06	10.295	11.4419
224565_at	TncRNA	6.3371e-06	11.5598	13.4086
226206_at	MAFK	6.33864e-06	9.3916	11.3993
227587_at	KRI1	6.38924e-06	6.36326	7.81426
212273_x_at	GNAS	6.41326e-06	12.4006	13.4996
225935_at		6.42139e-06	7.78631	10.6924
217788_s_at	GALNT2	6.51688e-06	9.95395	11.1473
202701_at	BMP1	6.52204e-06	6.70414	7.79692
239153_at	HOTAIR	6.52539e-06	3.36384	6.2521
230152_at	WDR52	6.52826e-06	6.29505	7.72854
202552_s_at	CRIM1	6.56026e-06	7.49766	8.53659
239614_x_at		6.57016e-06	3.00449	5.32466
219383_at	FLJ14213	6.57026e-06	4.41828	7.53591
224772_at	NAV1	6.58857e-06	4.93046	8.58655
205330_at	MN1	6.59673e-06	4.1941	7.03655
1554997_a_at	PTGS2	6.6079e-06	4.38961	7.32127
209250_at	DEGS1	6.66151e-06	9.87576	11.4341
236718_at	MYO10	6.69084e-06	5.36717	8.16041
223591_at	RNF135	6.73573e-06	4.10051	6.97956
213951_s_at	PSMC3IP	6.73614e-06	7.75301	9.20474
225355_at	LOC54492	6.75613e-06	6.86896	8.51818
228703_at	P4HA3	6.76421e-06	5.69783	8.4618
218706_s_at	GRAMD3	6.77332e-06	6.57384	9.04629
214866_at	PLAUR	6.77517e-06	6.1477	8.82908
202440_s_at	ST5	6.78505e-06	7.40706	8.86106
238551_at	FUT11	6.79769e-06	5.29235	7.39017
207719_x_at	CEP170	6.9548e-06	9.39019	10.6657
200747_s_at	NUMA1	6.97652e-06	8.51542	9.18171
201918_at	SLC25A36	6.97804e-06	8.02758	9.85244
219938_s_at	PSTPIP2	6.9896e-06	5.48872	8.95732
219405_at	TRIM68	6.99116e-06	7.67224	9.68804
243878_at		7.01893e-06	2.76624	4.92919
220987_s_at	NUAK2	7.07018e-06	6.65163	9.2498
202340_x_at	NR4A1	7.11023e-06	7.22721	8.50755
200904_at	HLA-E	7.12642e-06	7.2706	9.48567
240458_at		7.16972e-06	4.68076	6.40321
203701_s_at	TRMT1	7.38358e-06	7.60896	8.82185
202385_s_at	TCOF1	7.47376e-06	7.77815	9.11341
213572_s_at	SERPINB1	7.54163e-06	9.09684	10.7822
209204_at	LMO4	7.62094e-06	6.57424	8.29343
213066_at	RUSC2	7.64414e-06	7.11973	7.84232
200934_at	DEK	7.68102e-06	11.0686	12.2834
204855_at	SERPINB5	7.73571e-06	6.05504	10.1939
214143_x_at	RPL24	7.79294e-06	13.5689	14.018
41858_at	FRAG1	7.80464e-06	9.70246	12.1541
221538_s_at	PLXNA1	7.8312e-06	8.22232	9.78881
217841_s_at	PPME1	7.90929e-06	8.4775	9.16502
213675_at		7.98444e-06	5.61908	6.95445
208072_s_at	DGKD	8.00242e-06	8.49875	9.51485
205990_s_at	WNT5A	8.02077e-06	5.58101	8.50314
203563_at	AFAP1	8.04608e-06	4.11482	7.86039
231107_at		8.05425e-06	4.47216	5.5422
229779_at	COL4A4	8.13406e-06	4.44993	7.57157
243916_x_at	UBLCP1	8.16926e-06	8.60831	10.1839
222921_s_at	HEY2	8.18816e-06	4.91357	6.96412
227334_at	USP54	8.24395e-06	8.03271	9.84354
226754_at	ZNF251	8.27426e-06	5.57261	6.54317
242664_at		8.2807e-06	3.28456	5.67605
206846_s_at	HDAC6	8.28294e-06	7.42925	8.94502
231331_at		8.28625e-06	5.50629	9.71046
243361_at	SFRS12	8.31624e-06	3.80245	5.75428
216973_s_at	HOXB7	8.42485e-06	7.28503	10.5439
242986_at		8.4468e-06	3.60189	4.95359
226179_at	SLC25A37	8.46597e-06	6.81974	9.14379
203887_s_at	THBD	8.53257e-06	4.06417	5.49525
223203_at	FAM156A	8.57446e-06	8.33165	10.4154
1555579_s_at	PTPRM	8.59711e-06	7.18553	10.6478
201162_at	IGFBP7	8.61649e-06	9.22789	11.4192
206284_x_at	CLTB	8.63548e-06	8.1859	9.34681
212826_s_at	SLC25A6	8.64273e-06	10.4922	12.1605
228755_at	GIGYF1	8.65322e-06	7.18308	8.6283
227399_at	VGLL3	8.68671e-06	5.77356	9.51057
208469_s_at	EGFL8	8.80603e-06	6.36015	6.94859
216222_s_at	MYO10	8.85194e-06	6.45407	9.41106
205109_s_at	ARHGEF4	8.8521e-06	5.35022	9.29255
217764_s_at	RAB31	8.92128e-06	8.40348	10.0437
203569_s_at	OFD1	8.98577e-06	8.37601	9.98903
209369_at	ANXA3	9.05803e-06	7.83938	9.90248
226844_at	MOBKL2B	9.0648e-06	7.15239	9.06881
201019_s_at	EIF1AX	9.08199e-06	11.3549	12.1484
224936_at	EIF2S3	9.11228e-06	10.5172	11.8109
229860_x_at	LOC401115	9.12312e-06	8.2163	9.10922
236926_at	TBX1	9.23039e-06	5.56569	7.68976
1559882_at	SAMHD1	9.29363e-06	3.41784	4.61192
213694_at	RSBN1	9.30178e-06	7.38168	8.43171
225613_at	MAST4	9.35357e-06	7.45367	9.17755
1565628_at		9.3721e-06	3.94945	7.13701
201305_x_at	ANP32B	9.492e-06	12.1069	12.6364
226077_at	RNF145	9.54881e-06	10.6441	11.4684
203804_s_at	CROP	9.56777e-06	10.4784	12.0671
239788_at		9.57678e-06	3.12344	4.44531
229005_at		9.64809e-06	4.02451	6.34472
220974_x_at	SFXN3	9.6743e-06	7.42747	8.71649
244021_at		9.70661e-06	3.24217	4.28694
226000_at	CTTNBP2NL	9.72716e-06	7.24734	8.13129
36129_at	SGSM2	9.73364e-06	9.36331	10.341
201843_s_at	EFEMP1	9.80022e-06	6.64167	9.63699
203297_s_at	JARID2	9.91256e-06	7.82891	9.26574
218729_at	LXN	9.99114e-06	6.43548	11.7427
209949_at	NCF2	1.01587e-05	5.43554	7.44133
223432_at	OSBP2	1.0273e-05	7.35179	8.90982
214374_s_at	PPFIBP1	1.0293e-05	6.15564	7.54489
244840_x_at	DOCK4	1.02996e-05	5.52193	7.1622
226891_at	C3orf21	1.04163e-05	6.34757	8.6834
202363_at	SPOCK1	1.04287e-05	5.27164	8.81534
236172_at	LTB4R	1.04461e-05	4.34368	5.96515
239876_at		1.04559e-05	4.77845	6.67609
202387_at	BAG1	1.05199e-05	9.89583	11.7984
240793_at	TTN	1.06044e-05	5.32782	6.52625
228008_at		1.08374e-05	7.35904	8.04483
227237_x_at	ATAD3B	1.08408e-05	8.67083	9.14082
217948_at	FAM127B	1.08796e-05	7.5568	8.69952
220155_s_at	BRD9	1.10483e-05	8.86901	10.1606
237313_at		1.11904e-05	4.33564	6.89185
226731_at	PELO	1.13482e-05	7.57811	9.31931
212295_s_at	SLC7A1	1.13574e-05	10.1659	11.3426
202689_at	RBM15B	1.13981e-05	8.38325	8.98113
229429_x_at	FAM91A2	1.14539e-05	10.0581	10.8375
203230_at	DVL1	1.14831e-05	7.96753	8.6503
238017_at	RDHE2	1.15106e-05	4.54833	7.12505
213988_s_at	SAT1	1.15281e-05	9.29426	12.067
209058_at	EDF1	1.15961e-05	11.3502	12.1626
235094_at		1.1605e-05	6.9957	9.30413
210554_s_at	CTBP2	1.16709e-05	8.488	9.61864
214055_x_at	BAT2D1	1.16766e-05	9.99991	11.5074
209705_at	MTF2	1.17189e-05	6.81547	7.81675
216326_s_at	HDAC3	1.17834e-05	7.5153	9.99055
232478_at		1.18803e-05	5.56975	8.70903
1559439_s_at	C21orf58	1.19071e-05	4.83485	5.76417
220044_x_at	CROP	1.19194e-05	10.9038	11.9843
205100_at	GFPT2	1.19317e-05	5.4245	8.0439
40016_g_at	MAST4	1.2096e-05	7.37119	9.26045
205501_at	PDE10A	1.21301e-05	4.23965	8.17097
237005_at	LOC442075	1.22976e-05	6.52345	8.65871
206414_s_at	DDEF2	1.22991e-05	6.59626	10.3263
210367_s_at	PTGES	1.24888e-05	7.28274	11.007
1556107_at		1.25353e-05	5.05476	6.21425
220905_at		1.25489e-05	5.74955	7.14851
205591_at	OLFM1	1.25599e-05	4.52541	7.63114
205627_at	CDA	1.26962e-05	6.26417	8.63471
1554026_a_at	MYO10	1.27495e-05	5.00641	7.15461
204778_x_at	HOXB7	1.27726e-05	7.18971	9.35859
202664_at	WIPF1	1.28359e-05	5.88456	9.11006
206912_at	FOXE1	1.28452e-05	4.53893	9.21304
1557578_at	PHLDB2	1.30393e-05	3.98544	7.22838
212959_s_at	GNPTAB	1.30524e-05	9.01275	10.3022
227926_s_at	NBPF10	1.31246e-05	8.01243	9.45431
205306_x_at	KMO	1.31463e-05	4.10029	4.97248
240434_at		1.32151e-05	6.64066	7.86808
203789_s_at	SEMA3C	1.32169e-05	5.9417	9.12386
210835_s_at	CTBP2	1.32447e-05	8.12946	10.0227
242357_x_at		1.32624e-05	4.91673	6.35739
230925_at	APBB1IP	1.32769e-05	6.89372	9.87368
209201_x_at	CXCR4	1.32959e-05	6.84164	9.82309
206008_at	TGM1	1.33351e-05	6.35137	8.38377
218378_s_at	PRKRIP1	1.33443e-05	7.85954	9.69407
228066_at	C17orf96	1.33468e-05	6.97735	7.87893
203528_at	SEMA4D	1.34775e-05	5.83271	8.19121
215111_s_at	TSC22D1	1.35297e-05	11.1362	12.1307
1569150_x_at	PDLIM7	1.36577e-05	5.01462	6.83408
201092_at	RBBP7	1.36941e-05	11.2433	12.3352
229227_at	FLJ45244	1.38291e-05	4.67444	6.86767
223687_s_at	LY6K	1.38587e-05	8.46797	9.99904
242555_at	C16orf87	1.39271e-05	3.63085	5.01287
229566_at	LOC645638	1.40374e-05	6.96318	9.21329
206024_at	HPD	1.40445e-05	6.58353	9.99618
202023_at	EFNA1	1.41575e-05	11.0614	12.4436
218350_s_at	GMNN	1.41901e-05	11.1192	12.4764
227564_at	HGSNAT	1.42026e-05	6.74956	8.55175
225756_at	CSNK1E	1.42764e-05	7.37654	9.21763
210369_at	SWAP70	1.42845e-05	4.77246	5.94792
204481_at	BRPF1	1.4297e-05	7.57011	8.63263
211858_x_at	GNAS	1.43152e-05	11.2945	12.1957
212501_at	CEBPB	1.44319e-05	11.4798	12.3194
228384_s_at	C10orf33	1.45232e-05	5.56048	6.88641
224838_at	FOXP1	1.45552e-05	10.4448	11.7396
230076_at	PITPNM3	1.45833e-05	5.31282	7.39352
232436_at	ZNF274	1.48052e-05	6.71075	7.48643
236730_at	C19orf64	1.48882e-05	6.49302	8.10403
1568868_at	CYP27C1	1.49656e-05	3.98966	7.0429
236883_at		1.49997e-05	5.54082	6.8684
200736_s_at	GPX1	1.50256e-05	12.0716	13.095
203401_at	PRPS2	1.50601e-05	8.74454	10.3799
1565829_at	KIAA1731	1.51065e-05	5.14647	5.76907
227927_at		1.51602e-05	6.49171	7.45991
216074_x_at	WWC1	1.51995e-05	7.90416	8.67669
234294_x_at	GATAD2A	1.54417e-05	9.60504	10.6169
218084_x_at	FXYD5	1.55758e-05	7.63025	9.20138
229350_x_at	PARP10	1.56299e-05	7.37188	9.67502
218533_s_at	UCKL1	1.56833e-05	8.04206	8.96067
225191_at	CIRBP	1.56951e-05	5.78683	7.82667
223134_at	BBX	1.57292e-05	9.44882	10.7945
214250_at	NUMA1	1.5868e-05	4.89967	7.18356
232925_at		1.58682e-05	6.56549	9.33363
232928_at		1.58713e-05	4.75701	6.02851
209185_s_at	IRS2	1.58829e-05	10.4012	12.0767
212620_at	ZNF609	1.58943e-05	7.92488	9.18201
1559780_at		1.61449e-05	3.24394	4.97581
218826_at	SLC35F2	1.62876e-05	6.92901	9.73441
203774_at	MTR	1.62969e-05	8.66353	10.225
203318_s_at	ZNF148	1.64151e-05	8.90439	10.0987
1553389_at	NPHP3	1.65835e-05	3.80116	4.33791
224771_at	NAV1	1.66663e-05	4.85261	9.18796
212188_at	KCTD12	1.66719e-05	4.04782	6.10016
1554833_at	MCTP2	1.67698e-05	4.10014	6.42891
212190_at	SERPINE2	1.68266e-05	8.62794	10.7647
230699_at	PGLS	1.68388e-05	5.38009	7.36266
201270_x_at	NUDCD3	1.68904e-05	8.498	9.14521
209087_x_at	MCAM	1.69363e-05	8.61842	10.1638
200923_at	LGALS3BP	1.70432e-05	7.54536	11.3087
1570078_a_at	DOCK5	1.70455e-05	5.94381	6.9703
236685_at		1.70474e-05	6.42801	8.01397
243395_at		1.7078e-05	6.25748	10.5429
221872_at	RARRES1	1.71415e-05	7.04285	10.919
220178_at	C19orf28	1.73868e-05	7.82264	10.6272
201220_x_at	CTBP2	1.73934e-05	8.70698	10.1662
224807_at	GRAMD1A	1.74573e-05	7.80029	9.12172
228846_at	MXD1	1.74593e-05	7.49869	9.49096
212554_at	CAP2	1.75373e-05	8.54134	10.1843
238460_at	FAM83A	1.75903e-05	6.13169	9.85758
203839_s_at	TNK2	1.76635e-05	6.85042	7.93191
239809_at		1.77092e-05	3.32427	4.36534
219863_at	HERC5	1.77355e-05	6.86516	10.3076
237035_at		1.77414e-05	3.09322	4.59065
210528_at	MR1	1.77766e-05	3.4502	4.85534
1553973_a_at	SPINK6	1.77991e-05	5.77316	11.1159
243648_at	LOC100131402	1.78195e-05	7.61006	9.61395
201989_s_at	CREBL2	1.79026e-05	9.05054	9.70829
209258_s_at	SMC3	1.79154e-05	9.88056	11.0203
201046_s_at	RAD23A	1.79581e-05	9.31545	10.4686
205580_s_at	HRH1	1.81329e-05	6.55455	7.37909
213852_at	GNRHR2	1.82392e-05	8.81725	10.4682
205207_at	IL6	1.82527e-05	6.34374	11.0185
212192_at	KCTD12	1.83378e-05	4.63381	7.75901
226516_at	C19orf28	1.83394e-05	8.24082	10.2846
213512_at	C14orf79	1.84375e-05	6.29168	7.14342
237444_at		1.84577e-05	6.53825	8.64936
239586_at	FAM83A	1.84938e-05	7.99065	10.6369
230619_at	ARNT	1.8499e-05	6.66396	8.36819
235193_at		1.85303e-05	4.84878	5.96867
215609_at		1.86279e-05	5.48251	6.03234
219534_x_at	CDKN1C	1.8776e-05	7.23603	11.2933
205546_s_at	TYK2	1.89162e-05	7.87565	9.06702
212027_at	RBM25	1.89303e-05	9.43805	10.7841
232674_at	UCN2	1.90415e-05	5.88047	7.8501
228997_at	C1orf79	1.91148e-05	5.47405	6.6032
209710_at	GATA2	1.94313e-05	6.69759	8.83179
1569387_at		1.95253e-05	4.44534	5.90611
236139_at		1.96784e-05	5.31229	7.42511
1558996_at	FOXP1	1.96905e-05	5.37613	6.8933
218749_s_at	SLC24A6	1.97176e-05	6.40629	7.39319
1557073_s_at	TTBK2	1.97707e-05	5.58473	6.45134
212906_at	GRAMD1B	1.98406e-05	7.87491	9.22909
236561_at	TGFBR1	1.98492e-05	4.86762	9.15201
229553_at	PGM2L1	1.99163e-05	7.59009	10.2304
204268_at	S100A2	1.99761e-05	6.89556	10.1207
226129_at	FAM83H	1.99812e-05	9.43368	10.4974
218757_s_at	UPF3B	1.99823e-05	8.97996	10.5417
224160_s_at	ACAD9	2.00019e-05	8.88512	10.3955
209216_at	WDR45	2.00298e-05	9.38434	10.2352
219489_s_at	RHBDL2	2.01192e-05	6.69322	8.91379
1569464_at	PPFIBP1	2.01223e-05	4.7923	5.84613
224567_x_at	MALAT1	2.0152e-05	12.4781	13.5451
204647_at	HOMER3	2.03061e-05	7.57936	9.04939
218648_at	CRTC3	2.04515e-05	9.27062	10.8415
219236_at	PAQR6	2.05665e-05	5.99746	7.15624
213164_at	SLC5A3	2.07336e-05	8.91287	11.3898
221073_s_at	NOD1	2.07357e-05	7.02626	7.76082
214317_x_at	RPS9	2.09133e-05	11.7145	11.9686
228726_at		2.10164e-05	8.27753	10.4425
207196_s_at	TNIP1	2.10262e-05	9.42446	10.8425
244749_at		2.1034e-05	3.84148	5.08061
222570_at	FREQ	2.10649e-05	6.03196	7.47045
215372_x_at		2.11372e-05	6.6076	7.59401
1558448_a_at	LOC100128439	2.1311e-05	3.91751	5.1857
228128_x_at	PAPPA	2.13878e-05	3.87222	7.49915
210260_s_at	TNFAIP8	2.14133e-05	8.00252	9.87073
218067_s_at	ARGLU1	2.1465e-05	9.40775	10.502
214035_x_at	LOC399491	2.1777e-05	8.28748	9.73769
1557545_s_at	RNF165	2.17927e-05	5.57352	9.02411
227188_at	C21orf63	2.18718e-05	6.46693	10.1264
204589_at	NUAK1	2.19005e-05	6.97421	9.02273
235242_at		2.19097e-05	7.72636	9.1962
235508_at	PML	2.19128e-05	5.94821	7.11567
229538_s_at	IQGAP3	2.2e-05	7.50532	9.23056
218019_s_at	PDXK	2.20695e-05	9.10274	10.9359
229256_at	PGM2L1	2.21427e-05	7.53094	9.87527
209441_at	RHOBTB2	2.21852e-05	6.60135	7.13396
228541_x_at		2.22574e-05	7.82903	8.76173
1552309_a_at	NEXN	2.23314e-05	6.37833	8.96305
213075_at	OLFML2A	2.23607e-05	6.66682	10.0448
205944_s_at	CLTCL1	2.24374e-05	6.49404	7.9204
213523_at	CCNE1	2.25106e-05	7.93193	9.86861
226474_at	NLRC5	2.25603e-05	4.86581	7.00623
234710_s_at	PARP6	2.27113e-05	5.94287	6.84508
221842_s_at	ZNF131	2.27968e-05	9.07879	10.4242
216309_x_at	JRK	2.28174e-05	7.30016	8.2526
205165_at	CELSR3	2.28341e-05	6.37609	8.30213
232120_at		2.2933e-05	5.84548	7.5701
201029_s_at	CD99	2.29441e-05	10.1546	11.1357
226237_at		2.30876e-05	5.43292	10.8976
209422_at	PHF20	2.31157e-05	8.8524	10.1202
201397_at	PHGDH	2.31495e-05	8.84068	9.67876
213618_at	CENTD1	2.32407e-05	5.33867	7.12964
45297_at	EHD2	2.33492e-05	6.85021	7.87748
209518_at	SMARCD1	2.34927e-05	8.16533	8.83828
201983_s_at	EGFR	2.35154e-05	9.19727	10.4679
240521_at	C20orf19	2.36337e-05	4.55685	5.62597
226563_at	SMAD2	2.379e-05	8.0932	9.42793
212944_at	SLC5A3	2.3797e-05	8.727	10.8862
232148_at	NSMAF	2.38969e-05	4.79528	6.41768
213338_at	TMEM158	2.39985e-05	5.69426	10.2305
221829_s_at	TNPO1	2.41575e-05	11.5926	12.7293
1560275_at	TMEM44	2.42144e-05	5.89619	6.84594
200788_s_at	PEA15	2.43088e-05	8.8742	9.82512
203146_s_at	GABBR1	2.4467e-05	5.43605	6.87616
200872_at	S100A10	2.44981e-05	12.5107	13.1948
1566113_at		2.45083e-05	3.80557	4.91564
221641_s_at	ACOT9	2.48405e-05	8.66964	9.93715
204978_at	SFRS16	2.49453e-05	8.03313	8.93656
231992_x_at	LOC493754	2.49984e-05	8.08849	9.15464
225577_at	TRIM26	2.50767e-05	6.52018	8.44292
202379_s_at	NKTR	2.5132e-05	9.37755	11.2352
232067_at	C6orf168	2.54689e-05	4.10521	5.80793
208806_at	CHD3	2.54873e-05	6.48398	7.30024
223915_at	BCOR	2.55329e-05	6.45661	8.57887
224566_at	TncRNA	2.56038e-05	10.7276	12.663
215588_x_at	RIOK3	2.57311e-05	8.41513	9.56872
239277_at		2.57652e-05	6.49547	8.86267
202393_s_at	KLF10	2.606e-05	9.5793	10.9918
218796_at	FERMT1	2.62014e-05	7.98848	9.12559
206847_s_at	HOXA7	2.62085e-05	6.71511	8.28079
213908_at	WHDC1L1	2.62945e-05	5.93109	7.7024
1566544_at		2.63172e-05	2.66345	3.69158
241200_x_at		2.63429e-05	3.06562	5.83001
229609_at	LOC728190	2.64582e-05	3.31824	3.98663
206354_at	SLCO1B3	2.65578e-05	6.41758	9.7173
243834_at	TNRC6A	2.66838e-05	6.43749	7.83993
212748_at	MKL1	2.67194e-05	6.83854	7.7202
226084_at	MAP1B	2.68495e-05	5.72104	8.37741
209333_at	ULK1	2.69379e-05	7.12332	9.10705
204234_s_at	ZNF195	2.69827e-05	7.90197	10.9859
213110_s_at	COL4A5	2.6995e-05	7.92581	10.4695
219278_at	MAP3K6	2.72731e-05	6.41538	7.4813
214743_at	CUX1	2.72967e-05	9.16753	11.1189
224578_at	RCC2	2.73062e-05	9.77194	11.1496
226725_at		2.74681e-05	7.73317	9.24742
208209_s_at	C4BPB	2.75669e-05	9.48972	12.2446
218880_at	FOSL2	2.75735e-05	6.37482	8.10982
219576_at	MAP7D3	2.76575e-05	6.61651	8.1252
224513_s_at	UBQLN4	2.77402e-05	8.56469	9.59431
236165_at	MSL3L1	2.77566e-05	4.51848	6.17266
214431_at	GMPS	2.78939e-05	9.91874	10.6523
1559725_at		2.7919e-05	2.31416	3.08493
201883_s_at	B4GALT1	2.80235e-05	10.0436	11.0758
55093_at	CSGLCA-T	2.80605e-05	8.45765	9.163
202946_s_at	BTBD3	2.80788e-05	9.56822	11.375
230000_at	RNF213	2.81388e-05	5.92475	7.37809
238712_at		2.81801e-05	5.77755	9.27345
213876_x_at	ZRSR2	2.81985e-05	7.15887	8.62255
210230_at		2.82201e-05	7.72584	10.3354
227778_at	KIAA1833	2.83132e-05	7.53746	8.47412
232168_x_at	MACF1	2.8373e-05	6.99858	7.98403
214322_at	CAMK2G	2.84299e-05	4.87336	5.75022
227980_at	ZNF322A	2.84395e-05	7.60722	9.03569
217950_at	NOSIP	2.86795e-05	9.95594	11.196
213046_at	PABPN1	2.87084e-05	6.96907	8.52621
226542_at		2.87915e-05	7.68597	9.64242
204158_s_at	TCIRG1	2.88125e-05	8.00831	9.25393
235753_at	HOXA7	2.88316e-05	6.20021	7.59813
230110_at	MCOLN2	2.90108e-05	5.21008	6.57852
231936_at	HOXC9	2.90531e-05	5.10254	7.51867
1553165_at	AP1GBP1	2.9054e-05	4.36549	5.31624
224929_at	TMEM173	2.92423e-05	5.80123	7.36018
216484_x_at		2.92669e-05	9.86765	10.3335
230333_at		2.94847e-05	5.67092	7.69019
1556590_s_at		2.95695e-05	6.22086	9.87557
225516_at	SLC7A2	2.96034e-05	9.51256	11.5167
225381_at	LOC399959	2.96425e-05	3.61159	6.31868
208859_s_at	ATRX	2.98052e-05	8.41117	10.0887
36888_at	KIAA0841	2.98209e-05	8.06584	8.82769
204428_s_at	LCAT	2.98827e-05	6.14645	8.06633
228367_at	ALPK2	2.99001e-05	4.56608	6.61181
224560_at	TIMP2	2.99902e-05	6.77124	10.0868
52837_at	LL22NC03-75B3.6	3.01412e-05	3.60239	5.78059
212315_s_at	NUP210	3.01417e-05	7.22202	8.53099
1561079_at	ANKRD28	3.0182e-05	4.32571	7.14731
224894_at	YAP1	3.03356e-05	10.9923	12.0833
202702_at	TRIM26	3.04403e-05	7.65362	8.65053
235439_at		3.05126e-05	4.30309	5.15207
201749_at	ECE1	3.057e-05	7.7175	8.70534
234562_x_at	LOC728678	3.06803e-05	6.40112	7.6103
215235_at	SPTAN1	3.09066e-05	8.50458	10.1355
39705_at	SIN3B	3.09903e-05	6.8801	8.06909
232134_at		3.10413e-05	7.11371	9.49645
201826_s_at	SCCPDH	3.10649e-05	7.62804	10.0596
242800_at	NHS	3.11684e-05	3.81066	6.12234
201894_s_at	DCN	3.12034e-05	9.91419	10.5961
45653_at	KCTD13	3.12693e-05	5.51071	6.78328
210047_at	SLC11A2	3.12788e-05	4.58861	5.48048
218821_at	NPEPL1	3.13276e-05	6.55447	7.97629
211783_s_at	MTA1	3.13306e-05	7.95338	9.40004
203071_at	SEMA3B	3.1412e-05	7.19221	10.4902
228719_at	ZSWIM7	3.14222e-05	4.90047	6.04093
206273_at	SLMO1	3.14483e-05	5.53785	6.63625
218007_s_at	RPS27L	3.14553e-05	12.204	13.0956
226125_at		3.19785e-05	7.10612	8.72765
214323_s_at	UPF3A	3.20158e-05	9.71972	11.4145
225129_at	CPNE2	3.21202e-05	6.94742	8.26171
1560445_x_at	ARHGEF1	3.22602e-05	6.99125	7.92918
232516_x_at		3.23643e-05	6.70254	7.40389
204952_at	LYPD3	3.23948e-05	7.42014	10.5179
204538_x_at	NPIP	3.2445e-05	9.36757	10.8279
209318_x_at	PLAGL1	3.25396e-05	6.73968	9.53714
219049_at	CSGALNACT1	3.25539e-05	6.93311	8.97886
228563_at	GJC1	3.25582e-05	5.61112	7.97785
235912_at		3.25677e-05	6.38017	8.12129
206082_at	HCP5	3.26633e-05	5.14742	7.75075
204257_at	FADS3	3.28364e-05	8.04328	8.79001
212803_at	NAB2	3.2992e-05	6.21645	6.77932
1569254_s_at	INTS4	3.31443e-05	3.8985	6.30796
225629_s_at	ZBTB4	3.31919e-05	8.06895	8.76066
226322_at	TMTC1	3.31922e-05	7.72396	10.0604
204415_at	IFI6	3.33549e-05	8.76596	12.23
202766_s_at	FBN1	3.38731e-05	8.05286	9.93646
226970_at	FBXO33	3.39803e-05	7.70784	8.44167
238741_at	FAM83A	3.40625e-05	6.75344	9.32669
218849_s_at	PPP1R13L	3.40764e-05	6.93761	8.63413
201377_at	UBAP2L	3.41637e-05	9.32928	10.1218
222207_x_at		3.41749e-05	9.73483	10.4157
201473_at	JUNB	3.42962e-05	7.17184	8.02238
224784_at	MLLT6	3.43306e-05	7.29432	8.74167
238096_at	LOC284023	3.44288e-05	6.38199	7.38383
243006_at		3.44777e-05	5.12685	7.17217
212511_at	PICALM	3.45692e-05	8.36115	9.45015
213812_s_at	CAMKK2	3.45745e-05	9.07145	10.1005
218853_s_at	MOSPD1	3.45797e-05	8.46065	10.2141
205788_s_at	ZC3H11A	3.46458e-05	10.4554	11.1716
1555916_at	RPUSD3	3.47282e-05	7.74807	8.54333
218736_s_at	PALMD	3.48302e-05	6.67073	9.5093
1555575_a_at	KDELR1	3.5008e-05	11.0197	11.4438
230683_at	ANKRD60	3.51414e-05	4.03185	6.57427
201202_at	PCNA	3.5255e-05	11.5692	12.6878
209351_at	KRT14	3.53272e-05	4.86592	8.75664
208567_s_at	LOC100131509	3.53384e-05	4.4899	8.36463
1554910_at	PRKD3	3.53573e-05	2.88204	4.00965
212367_at	FEM1B	3.54343e-05	8.2994	9.0254
231963_at		3.55828e-05	6.08731	6.82336
1557172_x_at	NEK8	3.56485e-05	7.13352	8.07697
236210_at		3.57157e-05	5.93879	7.06645
205092_x_at	ZBTB1	3.57317e-05	4.28543	7.20427
1562434_at	UNK	3.57473e-05	5.88005	7.02875
206723_s_at	LPAR2	3.58091e-05	6.58026	7.51082
223033_s_at	SCYL1	3.58975e-05	8.20484	8.45302
1569238_a_at		3.595e-05	2.74589	3.32595
205878_at	POU6F1	3.60356e-05	5.15139	6.44597
217807_s_at	GLTSCR2	3.6218e-05	11.6566	12.5332
217738_at	NAMPT	3.632e-05	8.81262	9.70537
204797_s_at	EML1	3.64049e-05	5.38783	8.18976
213134_x_at	BTG3	3.67317e-05	9.72418	10.5574
221870_at	EHD2	3.6787e-05	7.37006	8.35151
227290_at		3.68258e-05	6.9356	10.9669
223631_s_at	C19orf33	3.68639e-05	8.56377	10.0702
213367_at	LOC791120	3.69525e-05	6.67666	8.219
1560509_at		3.70245e-05	4.95101	6.85809
237104_at		3.70324e-05	3.12123	5.01107
215313_x_at	HLA-A	3.71336e-05	11.2766	13.016
235173_at	hCG_1806964	3.72213e-05	6.12995	7.36437
204684_at	NPTX1	3.7225e-05	7.68185	12.8733
204060_s_at	PRKX	3.74404e-05	5.53095	6.64951
1559254_at	C21orf113	3.7459e-05	4.59996	6.32188
1558290_a_at	PVT1	3.74792e-05	7.21973	8.94807
229864_at	TMEM103	3.75119e-05	6.47148	7.69819
227488_at	MGC16121	3.75221e-05	6.53988	7.52358
238688_at	TPM1	3.75768e-05	5.70358	6.53549
222257_s_at	ACE2	3.77364e-05	4.33578	5.1059
219828_at	C9orf86	3.77776e-05	7.59955	9.26213
242722_at	LMO7	3.7802e-05	9.02982	10.6453
205832_at	CPA4	3.78512e-05	6.00521	7.66732
211948_x_at	BAT2D1	3.80269e-05	9.95651	11.384
233868_x_at	ADAM33	3.80971e-05	7.80048	9.0507
211063_s_at	NCK1	3.82265e-05	9.07504	9.93166
1563130_a_at		3.82425e-05	4.27157	6.6061
200915_x_at	KTN1	3.82429e-05	11.7398	12.2865
212327_at	LIMCH1	3.82483e-05	8.43953	9.26285
224767_at	RPL37	3.83738e-05	8.74956	10.1115
239004_at	SQSTM1	3.85459e-05	6.73738	7.79491
227994_x_at	C20orf149	3.85863e-05	7.66568	8.44277
207011_s_at	PTK7	3.86439e-05	5.20135	6.40197
214548_x_at	GNAS	3.89767e-05	12.0489	12.8927
229473_at	MAMDC4	3.90949e-05	6.00714	6.88662
231428_at		3.91448e-05	5.73782	6.87816
208930_s_at	ILF3	3.92926e-05	8.62441	9.78408
209715_at	CBX5	3.93007e-05	8.4645	9.36746
1557094_at	LOC100132646	3.93592e-05	4.86034	8.38273
226382_at	LOC283070	3.94192e-05	4.57304	7.03932
1559529_at	PTK2	3.94685e-05	5.01132	7.05693
226820_at	ZNF362	3.94871e-05	8.13174	9.89198
239893_at		3.96146e-05	4.55426	9.12193
1561166_a_at		3.97595e-05	2.81368	5.43244
236114_at		3.98351e-05	4.95713	7.48428
213612_x_at	NBPF12	3.98695e-05	11.1115	12.1976
223133_at	TMEM14B	3.98817e-05	10.6031	12.2133
235595_at	ARHGEF2	3.99962e-05	6.97196	7.99616
206558_at	SIM2	4.01963e-05	5.17413	6.96284
239557_at		4.02644e-05	5.35157	6.64431
227592_at	ALDH16A1	4.02713e-05	7.15443	8.28414
226740_x_at	NBPF10	4.03276e-05	11.1444	12.2366
218855_at	GPR175	4.05201e-05	6.93199	8.50181
229914_at	FLJ38717	4.05375e-05	5.52079	6.43621
215199_at	CALD1	4.07455e-05	3.33776	4.92645
201601_x_at	IFITM1	4.07619e-05	7.44878	10.7506
210958_s_at	MAST4	4.08104e-05	6.39136	7.57369
211924_s_at	PLAUR	4.08191e-05	6.61595	9.29486
240042_at	FIBCD1	4.09196e-05	4.68364	6.43513
202800_at	SLC1A3	4.09208e-05	6.87991	10.1425
202149_at	NEDD9	4.09649e-05	7.16278	9.0766
244458_at		4.10991e-05	5.86649	7.05823
232835_at		4.11061e-05	5.37654	7.4881
1553313_s_at	SLC5A3	4.12077e-05	5.16001	7.1556
217867_x_at	BACE2	4.13776e-05	7.98026	9.60348
214224_s_at	PIN4	4.15308e-05	8.9448	10.2455
212137_at	LARP1	4.16537e-05	11.1864	12.0535
221501_x_at	LOC339047	4.16851e-05	9.60125	11.1318
235534_at		4.16879e-05	5.48225	7.86004
239846_at	MTHFD1	4.18829e-05	3.59791	5.70522
241686_x_at		4.20685e-05	6.41811	7.20636
212063_at	CD44	4.22018e-05	9.28295	9.85573
241762_at	FBXO32	4.22933e-05	3.60494	5.72299
239545_at		4.23054e-05	4.41791	7.06408
1564093_at	NEK1	4.26554e-05	3.30451	4.78994
221253_s_at	TXNDC5	4.2739e-05	11.7391	12.7222
229706_at	TCERG1	4.27978e-05	3.90409	5.5275
226124_at	ZFP90	4.29088e-05	6.47344	7.41343
201939_at	PLK2	4.31446e-05	7.11803	9.90378
202310_s_at	COL1A1	4.34052e-05	6.36535	7.55689
224364_s_at	PPIL3	4.35239e-05	10.0687	11.1454
208216_at	DLX4	4.373e-05	4.98453	8.24653
225951_s_at	CHD2	4.37528e-05	10.6766	11.6958
1553589_a_at	PDZK1IP1	4.37778e-05	7.24229	9.22792
209365_s_at	ECM1	4.39098e-05	5.81999	7.17172
207414_s_at	PCSK6	4.40992e-05	8.34792	10.1798
226810_at	OGFRL1	4.45566e-05	6.02226	7.95648
1559289_at	TADA1L	4.49481e-05	3.28227	4.73687
243907_at		4.49819e-05	5.54861	7.58211
224832_at	DUSP16	4.5213e-05	8.41959	9.95711
204835_at	POLA1	4.53158e-05	7.65699	9.61183
53076_at	B4GALT7	4.5423e-05	7.45942	8.03292
242018_at		4.54329e-05	3.34346	4.28292
210800_at	TIMM8A	4.56249e-05	2.67944	3.60454
235318_at	FBN1	4.56592e-05	4.54766	6.40363
223592_s_at	RNF135	4.56622e-05	4.79751	9.50605
244503_at		4.57853e-05	3.23034	5.73926
217762_s_at	RAB31	4.58844e-05	8.05228	9.96918
242808_at		4.59234e-05	5.37335	6.18679
236408_at		4.60291e-05	5.06117	6.78245
226575_at	ZNF462	4.6121e-05	4.32674	6.75408
202466_at	POLS	4.61353e-05	9.28423	10.5452
209210_s_at	FERMT2	4.62144e-05	9.56118	10.676
228671_at	TMEM201	4.62725e-05	6.0002	7.28975
213425_at	WNT5A	4.63312e-05	5.02975	7.37878
230735_at		4.64135e-05	5.67222	8.19797
209947_at	UBAP2L	4.64426e-05	7.10471	7.99363
1556950_s_at	SERPINB6	4.67345e-05	5.73338	8.14224
1557543_at		4.72578e-05	4.51143	6.43421
201103_x_at	NBPF11	4.73626e-05	11.0998	12.1758
234649_at		4.75171e-05	5.0487	6.8091
239872_at		4.769e-05	4.57229	8.66465
200089_s_at	RPL4	4.77361e-05	13.11	13.6196
1558766_at		4.84174e-05	4.7436	6.28128
217716_s_at	SEC61A1	4.86253e-05	10.623	11.0283
1569030_s_at	NUB1	4.87091e-05	9.57596	11.646
226402_at	CYP2U1	4.87556e-05	4.8418	5.79051
32094_at	CHST3	4.88153e-05	6.61371	7.44459
239785_at	DZIP1L	4.88161e-05	5.47567	6.22031
232290_at		4.90192e-05	6.2332	8.63702
221071_at		4.91511e-05	6.28018	7.08073
228622_s_at	DNAJC4	4.93114e-05	6.8522	8.69623
41160_at	MBD3	4.93596e-05	8.99144	10.1103
233029_at	OBSCN	4.96646e-05	4.30298	6.36812
207554_x_at	TBXA2R	4.98222e-05	5.73869	7.35268
201908_at	DVL3	5.0006e-05	8.44131	9.69451
230787_at		5.00875e-05	4.37589	5.15637
227259_at	CD47	5.03517e-05	6.39834	8.34872
225732_at	KLHDC5	5.04062e-05	7.97719	9.23305
207365_x_at	USP34	5.04733e-05	8.57055	10.1103
226112_at	SGCB	5.04966e-05	6.02531	7.48233
229447_x_at	NBPF10	5.0548e-05	10.7744	11.9068
204999_s_at	ATF5	5.06307e-05	7.27765	8.14502
222087_at	PVT1	5.06598e-05	5.03856	6.90456
201811_x_at	SH3BP5	5.06752e-05	8.47626	10.5282
211358_s_at	CIZ1	5.07628e-05	5.80566	6.60541
200989_at	HIF1A	5.07726e-05	11.7464	12.2647
202503_s_at	KIAA0101	5.08358e-05	12.0888	13.2073
209170_s_at	GPM6B	5.08813e-05	4.5574	8.76119
202419_at	KDSR	5.1056e-05	9.35985	10.7821
232541_at		5.10918e-05	8.03345	10.6626
225507_at	SFRS18	5.12026e-05	8.7071	9.99916
223186_at	TMEM189	5.13241e-05	8.16826	9.11828
203895_at	PLCB4	5.13345e-05	4.19252	7.11773
232202_at		5.1376e-05	4.36488	6.54465
212377_s_at	NOTCH2	5.13929e-05	9.34939	10.8254
204282_s_at	FARS2	5.14548e-05	7.64004	8.68279
216321_s_at	NR3C1	5.15234e-05	9.10061	10.0386
224789_at	WDR40A	5.15823e-05	8.45846	9.40811
236367_at	SMG7	5.17351e-05	5.41858	6.45324
237610_at	LOC643194	5.17816e-05	3.68304	4.32551
223192_at	SLC25A28	5.18369e-05	7.98109	9.00688
226858_at	CSNK1E	5.18432e-05	8.51535	9.21923
206194_at	HOXC6	5.193e-05	6.08168	6.9818
242798_at		5.19831e-05	3.54701	4.62264
204197_s_at	RUNX3	5.2268e-05	4.18017	5.09857
202866_at	DNAJB12	5.27217e-05	8.31439	8.76502
226380_at	PTPN21	5.28922e-05	6.38922	8.07941
221876_at	ZNF783	5.29288e-05	6.48031	7.52391
1569617_at	OSBP2	5.29635e-05	4.60296	7.28366
216026_s_at	POLE	5.30699e-05	7.46859	8.55406
243375_at		5.32886e-05	3.1654	4.78097
244625_at		5.33713e-05	4.9496	6.96887
202727_s_at	IFNGR1	5.33851e-05	8.99143	9.88697
223703_at	C10orf11	5.34197e-05	7.03423	8.6536
204193_at	CHKB	5.34212e-05	8.24989	9.52817
213221_s_at	SNF1LK2	5.35276e-05	6.71331	7.7107
225328_at		5.38253e-05	5.17123	6.40957
237112_at		5.38572e-05	3.69291	5.40391
1558711_at	FAM13A1OS	5.39545e-05	5.07032	6.28444
230944_at		5.39647e-05	5.83314	7.06602
206276_at	LY6D	5.40863e-05	5.58821	6.98356
209806_at	HIST1H2BK	5.41218e-05	12.1163	13.3776
238541_at	C21orf58	5.41679e-05	6.49802	7.34583
56829_at	TRAPPC9	5.42654e-05	7.68472	8.19996
226263_at	C6orf151	5.43281e-05	7.66025	8.80613
1557246_at	KIDINS220	5.43681e-05	4.76394	5.48199
244268_x_at	PAK2	5.44815e-05	6.16376	6.851
208132_x_at	BAT2	5.45345e-05	8.21828	8.91923
230884_s_at	SPG7	5.4551e-05	6.4086	8.1941
236300_at		5.46407e-05	7.15062	9.01608
222108_at	AMIGO2	5.46476e-05	7.63793	9.93667
239462_at	ZNF284	5.46814e-05	6.01293	7.21803
230004_at	USP24	5.46879e-05	6.38408	7.47187
241159_x_at		5.46907e-05	3.69061	4.76456
213720_s_at	SMARCA4	5.48737e-05	8.75204	9.89519
1566266_at		5.4889e-05	2.31308	2.5595
229344_x_at	FAM80B	5.49253e-05	6.9721	10.7311
218976_at	DNAJC12	5.51293e-05	7.90532	10.9508
221840_at	PTPRE	5.55032e-05	4.96504	6.49748
214692_s_at	JRK	5.56392e-05	7.32141	8.07395
218878_s_at	SIRT1	5.56657e-05	8.00463	9.62044
211919_s_at	CXCR4	5.57567e-05	6.7369	9.62738
230669_at	RASA2	5.60552e-05	7.14717	8.37563
201300_s_at	PRNP	5.61721e-05	10.1031	11.7474
207941_s_at	RBM39	5.62121e-05	10.3996	11.335
203859_s_at	PALM	5.63735e-05	6.8327	7.94907
230415_at		5.65972e-05	5.1976	6.55218
202336_s_at	PAM	5.67755e-05	10.7265	11.8174
217619_x_at		5.70729e-05	7.45944	8.02528
205034_at	CCNE2	5.71034e-05	8.47005	10.7646
229602_at		5.72048e-05	5.56051	6.7425
208868_s_at	GABARAPL1	5.72767e-05	7.37888	8.17788
225961_at	KLHDC5	5.75823e-05	7.26796	8.7558
205453_at	HOXB2	5.76286e-05	5.3808	7.02866
218585_s_at	DTL	5.77486e-05	9.33647	10.7132
1559101_at	FYN	5.84666e-05	5.27612	6.51341
241216_at		5.86793e-05	4.56616	5.25291
226326_at	PCGF5	5.9154e-05	6.98445	10.3918
203683_s_at	VEGFB	5.91549e-05	6.57368	7.53002
201540_at	FHL1	5.92835e-05	4.79292	7.22705
218621_at	HEMK1	5.9302e-05	5.3669	6.61709
223948_s_at	TMPRSS3	5.93896e-05	7.31321	9.20574
226955_at	AFAP1L1	5.95243e-05	7.58641	8.36043
212414_s_at	40427	5.96514e-05	7.63496	9.64238
227607_at	STAMBPL1	5.97245e-05	7.95005	10.9747
212275_s_at	SRCAP	5.99561e-05	6.67075	7.10814
1554097_a_at	LOC554202	6.00384e-05	5.18686	6.93599
213737_x_at	GOLGA9P	6.03525e-05	7.99311	9.46231
222598_s_at	NAV2	6.04541e-05	6.16316	7.97646
232932_at	LOC645030	6.06719e-05	5.10852	6.32439
212520_s_at	SMARCA4	6.08904e-05	8.10831	10.0129
215293_s_at	FRAG1	6.12675e-05	9.41302	11.3758
204491_at	PDE4D	6.13634e-05	8.4073	10.2715
227384_s_at	LOC727820	6.14318e-05	7.98518	10.2988
226959_at	LOC283070	6.14631e-05	5.825	7.85546
239901_at		6.15467e-05	5.45372	6.81552
212068_s_at	KIAA0515	6.16159e-05	8.45308	9.51881
210212_x_at	MTCP1	6.17414e-05	7.00536	7.87925
224760_at	SP1	6.20127e-05	8.49841	9.73652
228619_x_at	TIPRL	6.20424e-05	7.68852	9.21302
224940_s_at	PAPPA	6.22393e-05	4.00731	6.794
233506_at		6.23175e-05	8.12069	9.91217
232915_at	DDX49	6.23217e-05	6.18472	6.81378
242156_at		6.23463e-05	3.87189	5.36221
240326_at		6.23674e-05	4.18409	6.21491
239763_at	LOC100129965	6.23782e-05	5.56838	6.19569
204517_at	PPIC	6.25066e-05	10.4048	11.3731
215243_s_at	GJB3	6.25211e-05	6.38635	7.64793
221845_s_at	CLPB	6.26018e-05	8.11246	8.78506
1557814_a_at		6.26785e-05	5.66857	6.03125
204421_s_at	FGF2	6.2995e-05	6.44198	8.5864
211200_s_at	EFCAB2	6.2999e-05	6.75361	8.95836
1569597_at		6.34308e-05	5.37572	6.24688
44783_s_at	HEY1	6.35356e-05	7.72468	9.33137
231099_at		6.36038e-05	3.99855	4.80074
221920_s_at	SLC25A37	6.36255e-05	6.21942	8.40491
38892_at	KIAA0240	6.36421e-05	7.09022	8.12344
234701_at	ANKRD11	6.36456e-05	8.2196	9.46665
1570191_at		6.38805e-05	3.36549	4.55056
221203_s_at	YEATS2	6.39369e-05	7.73199	8.68068
229758_at	TIGD5	6.39675e-05	6.91713	7.44323
235571_at		6.40048e-05	6.46238	8.09921
1563719_a_at		6.40464e-05	3.8665	5.38808
224793_s_at	TGFBR1	6.40654e-05	9.20489	11.6814
236327_at		6.44289e-05	3.26904	5.51682
239817_at		6.48116e-05	3.69074	4.82383
218860_at	NOC4L	6.53818e-05	7.40228	8.09668
225786_at	LOC284702	6.54476e-05	7.92513	11.2811
201828_x_at	FAM127A	6.56511e-05	8.66982	9.68358
217713_x_at		6.57127e-05	6.47073	7.41022
207076_s_at	ASS1	6.57572e-05	10.9583	12.1321
1555862_s_at	MICALL2	6.58443e-05	4.16437	5.40249
221525_at	ZMIZ2	6.59292e-05	5.90548	6.10245
222732_at	TRIM39	6.59521e-05	6.75188	7.83577
218920_at	FLJ10404	6.62275e-05	7.9402	9.29314
243629_x_at		6.64865e-05	6.12996	7.40496
234039_at	TANC1	6.66132e-05	4.70093	5.66271
226337_at	SCYL1BP1	6.69041e-05	7.6814	8.89382
233315_at		6.73029e-05	5.84032	6.38802
232814_x_at	C14orf153	6.76764e-05	8.12425	9.01136
201910_at	FARP1	6.79785e-05	8.10974	9.1984
201809_s_at	ENG	6.82751e-05	6.61343	7.75393
223343_at	MS4A7	6.85517e-05	2.84941	4.51053
222529_at	SLC25A37	6.86045e-05	7.65308	9.7845
228962_at	PDE4D	6.86358e-05	6.80197	9.1942
41047_at	C9orf16	6.90964e-05	7.59559	8.05176
214002_at	MYL6	6.91482e-05	5.92271	6.42322
213956_at	CEP350	6.92746e-05	5.83705	7.92175
226042_at	EDC3	6.93667e-05	7.94487	8.98395
204273_at	EDNRB	6.94711e-05	2.80565	5.66808
233109_at	COL12A1	6.96133e-05	2.76211	4.57962
244457_at		6.98885e-05	5.34371	6.9141
225776_at		6.99269e-05	6.45416	8.41646
212565_at	STK38L	6.99876e-05	6.3526	7.64737
225918_at	LOC146346	7.01324e-05	8.15912	9.1862
212202_s_at	TMEM87A	7.01729e-05	9.05836	9.70348
202177_at	GAS6	7.02924e-05	5.05976	6.26815
200912_s_at	EIF4A2	7.0323e-05	12.3892	12.7294
226519_s_at	AGXT2L2	7.03958e-05	7.56042	8.579
239831_at	TMEM106C	7.04745e-05	5.55804	7.57832
207342_at	CNGB1	7.05008e-05	3.93479	6.01835
215587_x_at		7.05912e-05	7.45999	8.8042
1556138_a_at		7.06941e-05	4.07209	5.65376
239582_at	PML	7.08338e-05	3.89609	5.21975
218404_at	SNX10	7.11806e-05	7.45598	10.6701
1566150_at	CALML4	7.14559e-05	3.20329	4.53239
221276_s_at	SYNC1	7.16067e-05	5.77535	8.65109
230754_at	ZBTB38	7.16069e-05	5.4412	5.83972
224698_at	FAM62B	7.16533e-05	9.49943	10.9136
219264_s_at	PPP2R3B	7.16952e-05	5.32563	7.45964
202582_s_at	RANBP9	7.17102e-05	10.2169	11.4078
240450_at		7.18369e-05	3.06434	4.76874
225575_at	LIFR	7.19919e-05	6.87005	10.7055
227584_at	NAV1	7.19943e-05	5.47218	6.93467
224392_s_at	OPN3	7.21251e-05	7.1513	9.94493
202860_at	DENND4B	7.22683e-05	8.19676	9.14109
230972_at	ANKRD9	7.23839e-05	8.44688	9.7366
230405_at	LOC441108	7.26151e-05	5.97403	6.47521
214722_at	NOTCH2NL	7.27729e-05	8.45251	10.2665
200740_s_at	SUMO3	7.29272e-05	10.6572	11.3078
201170_s_at	BHLHB2	7.33051e-05	10.0485	11.33
224849_at	TTC17	7.40824e-05	8.74449	10.0003
232874_at	DOCK9	7.41987e-05	3.27175	5.66974
208051_s_at	PAIP1	7.44753e-05	9.52363	11.0984
201664_at	SMC4	7.45741e-05	10.707	11.5822
224336_s_at	DUSP16	7.45746e-05	6.7858	8.28768
217749_at	COPG	7.48727e-05	9.17873	9.98519
221747_at	TNS1	7.48945e-05	5.63959	6.17606
204885_s_at	MSLN	7.50611e-05	6.17819	9.71269
214870_x_at	LOC100132540	7.50959e-05	8.55576	10.0942
237118_at		7.51323e-05	4.13711	5.20524
213910_at	IGFBP7	7.52314e-05	2.59859	3.76887
44654_at	G6PC3	7.52678e-05	8.54789	10.1061
1565875_at		7.52773e-05	2.69832	4.31278
210346_s_at	CLK4	7.54104e-05	7.54161	9.46427
232475_at	C15orf42	7.55577e-05	6.41798	7.98834
205324_s_at	FTSJ1	7.55741e-05	8.7736	9.88683
209380_s_at	ABCC5	7.58413e-05	8.4925	9.03313
240637_at	WDR41	7.59622e-05	2.80461	3.90777
1556203_a_at	SRGAP2	7.61538e-05	4.06253	5.61609
212970_at	APBB2	7.61587e-05	6.59538	7.14594
236605_at	EIF3K	7.63036e-05	4.66582	5.25263
205812_s_at	SULT1C4	7.65204e-05	12.158	12.4776
236987_at	ALPK2	7.68109e-05	4.45609	5.77648
215515_at		7.6929e-05	5.97182	7.01545
201117_s_at	CPE	7.70757e-05	8.29717	10.1666
203564_at	FANCG	7.71861e-05	7.72484	9.16857
242311_x_at		7.74377e-05	5.70455	6.81658
202102_s_at	BRD4	7.76072e-05	9.69773	10.7645
220113_x_at	POLR1B	7.76487e-05	7.50942	8.68934
230777_s_at	PRDM15	7.76997e-05	7.3504	9.65836
204795_at	PRR3	7.78467e-05	7.57242	9.09713
201544_x_at	PABPN1	7.79157e-05	10.9221	11.5108
1560775_at		7.80632e-05	2.76916	3.2937
37462_i_at	SF3A2	7.81695e-05	7.60447	8.2772
235084_x_at		7.82097e-05	7.26667	8.92764
214739_at	LRCH3	7.83774e-05	7.66151	9.1807
213881_x_at	SUMO2	7.87165e-05	13.0528	13.337
240061_at	PION	7.87222e-05	3.04404	4.08284
222781_s_at	C9orf40	7.88289e-05	7.64236	9.0445
1569377_at	TMEM67	7.90269e-05	2.87102	5.19298
226275_at	MXD1	7.98056e-05	7.57387	9.5197
204398_s_at	EML2	7.98229e-05	7.64144	8.75808
220102_at	FOXL2	7.99484e-05	4.59655	7.47851
241435_at		8.00257e-05	3.87548	5.36083
214678_x_at	ZFX	8.0217e-05	7.65675	8.52595
240765_at		8.03946e-05	5.62147	7.23452
223571_at	C1QTNF6	8.06401e-05	6.2076	8.62648
209086_x_at	MCAM	8.06969e-05	7.86837	8.85637
1556567_at	NAP1L4	8.07758e-05	6.43569	7.49722
209787_s_at	HMGN4	8.08452e-05	9.79368	11.0232
1554149_at	CLDND1	8.08871e-05	8.36545	9.01524
224579_at	SLC38A1	8.09929e-05	11.5962	12.5686
203499_at	EPHA2	8.10709e-05	8.25139	9.53617
224576_at	ERGIC1	8.1336e-05	11.4571	12.3058
233658_at		8.15235e-05	6.23924	7.70305
218017_s_at	HGSNAT	8.15604e-05	7.75623	9.79548
1561130_at	C12orf51	8.16983e-05	4.16634	5.02529
229897_at	ZNF641	8.17326e-05	6.34463	7.90639
232890_at		8.1888e-05	5.10831	6.42016
203269_at	NSMAF	8.19317e-05	8.81019	9.89322
201938_at	CDK2AP1	8.21249e-05	11.2885	11.9629
210719_s_at	HMG20B	8.21822e-05	8.49974	10.7174
217456_x_at	HLA-E	8.23061e-05	8.60791	10.1495
1554663_a_at	NUMA1	8.24156e-05	4.17724	7.59837
1556336_at	RBMX	8.28044e-05	4.1144	5.61712
214605_x_at	GPR1	8.28218e-05	2.75331	3.71144
31837_at	LMF2	8.30142e-05	8.2196	8.96616
235626_at	CAMK1D	8.31655e-05	4.00026	6.17877
238419_at	PHLDB2	8.31825e-05	5.00079	6.89238
202726_at	LIG1	8.32873e-05	8.41388	9.63078
222001_x_at	FAM91A2	8.35231e-05	9.55472	10.3685
206034_at	SERPINB8	8.3719e-05	6.22038	7.48454
240866_at		8.38882e-05	3.45394	4.40615
214766_s_at	AHCTF1	8.39114e-05	8.99977	10.0501
214104_at	GPR161	8.4103e-05	7.12652	8.86174
222138_s_at	WDR13	8.41724e-05	8.41758	9.67415
204029_at	CELSR2	8.42494e-05	6.50291	7.35059
209340_at	UAP1	8.439e-05	10.4322	11.6906
217903_at	STRN4	8.449e-05	6.2912	6.93741
46256_at	SPSB3	8.4661e-05	8.61026	9.30935
214280_x_at	HNRNPA1	8.54375e-05	11.1879	12.4095
226811_at	FAM46C	8.56944e-05	5.30245	9.20835
1558115_at	RECK	8.58738e-05	6.44818	7.73241
202607_at	NDST1	8.59939e-05	7.62603	8.30337
44146_at	GMEB2	8.60406e-05	8.57859	9.12453
236645_at	HBP1	8.61182e-05	4.27291	5.75597
243147_x_at		8.61544e-05	8.22174	9.37213
228904_at	HOXB3	8.61885e-05	6.45519	9.08507
225185_at	MRAS	8.64315e-05	6.91022	8.10466
212099_at	RHOB	8.64667e-05	9.77708	10.7651
230710_at		8.65459e-05	7.22452	9.08858
225685_at		8.68402e-05	3.9587	6.64612
224763_at	RPL37	8.70321e-05	9.25726	10.4626
215600_x_at	FBXW12	8.75292e-05	8.48758	9.60674
1559585_at	DDX60L	8.77967e-05	4.0853	5.30076
231035_s_at	OTUD1	8.78513e-05	5.19641	7.24236
206747_at	GPRIN2	8.79482e-05	6.77677	8.1333
242563_at		8.80011e-05	3.4079	5.20315
1556499_s_at	COL1A1	8.81554e-05	7.1371	9.05391
228575_at	IL20RB	8.82273e-05	5.80671	8.30729
1553392_at	EFCAB3	8.82576e-05	3.42988	4.724
242972_at		8.83235e-05	5.85435	7.75604
223265_at	SH3BP5L	8.8444e-05	7.34058	7.99935
204786_s_at	IFNAR2	8.84456e-05	7.81609	9.17897
202771_at	FAM38A	8.85537e-05	9.08628	10.7198
209022_at	STAG2	8.8627e-05	10.2778	10.9887
225937_at		8.89542e-05	5.83826	8.28035
226377_at		8.92628e-05	6.02473	7.76522
235928_at		8.92827e-05	4.5576	5.83616
223608_at	EFCAB2	8.95923e-05	7.58417	9.44306
231939_s_at	BDP1	8.96574e-05	5.03381	5.9233
204061_at	PRKX	8.97726e-05	4.55829	6.62209
232323_s_at	TTC17	8.98026e-05	7.77869	9.87593
211761_s_at	CACYBP	8.99178e-05	10.3762	11.2769
229578_at	JPH2	9.00054e-05	5.27415	7.06194
212201_at	ANKLE2	9.02193e-05	6.8704	8.28981
228293_at	DEPDC7	9.06138e-05	8.39401	10.1556
1556983_a_at		9.07525e-05	3.52841	4.22117
213945_s_at	NUP210	9.1053e-05	6.83108	7.93842
222618_at	SMU1	9.11623e-05	7.1802	8.19165
226307_at	CRTC2	9.15752e-05	7.20463	7.81408
202880_s_at	CYTH1	9.16543e-05	7.94211	9.30859
1559282_at		9.17178e-05	3.09364	5.04914
233908_x_at		9.17498e-05	4.47798	6.11153
244350_at	MYO10	9.21865e-05	5.26439	7.57704
206669_at	GAD1	9.23867e-05	5.88703	7.38734
230296_at		9.30572e-05	8.14052	9.11871
213204_at	PARC	9.3066e-05	6.68077	7.49148
202339_at	SYMPK	9.32497e-05	7.02018	7.71569
218422_s_at	RBM26	9.33196e-05	9.93481	11.0428
205645_at	REPS2	9.35036e-05	4.14041	5.05434
213649_at	SFRS7	9.35428e-05	8.99242	10.6576
226676_at	ZNF521	9.37787e-05	3.68344	5.8611
202412_s_at	USP1	9.37881e-05	9.8026	11.0293
215397_x_at		9.39515e-05	4.8949	5.84757
240666_at		9.40113e-05	5.08164	7.18248
219682_s_at	TBX3	9.41013e-05	7.19378	9.21121
1566959_at		9.41561e-05	4.60071	7.15589
224952_at	TANC2	9.45582e-05	6.22482	7.42129
206777_s_at	CRYBB2	9.46105e-05	7.71891	8.63524
1561190_at	CDKL3	9.46341e-05	4.8699	5.8485
214496_x_at	MYST4	9.46954e-05	5.85249	6.29289
1554721_a_at	TAF2	9.47467e-05	7.95633	8.65751
203502_at	BPGM	9.47993e-05	7.84336	8.98606
228316_at	C2orf63	9.56014e-05	4.03716	5.91212
208824_x_at	PCTK1	9.5752e-05	7.34563	8.20651
204512_at	HIVEP1	9.57695e-05	7.07819	8.36617
221479_s_at	BNIP3L	9.59349e-05	10.124	10.4938
202660_at	ITPR2	9.62746e-05	6.23655	9.28146
241268_x_at		9.63063e-05	6.48043	7.34021
239815_at		9.66711e-05	6.55069	7.98017
232289_at	KCNJ12	9.68831e-05	4.74386	6.51725
202620_s_at	PLOD2	9.69504e-05	11.4853	12.2458
201320_at	SMARCC2	9.74386e-05	7.54404	8.08799
210986_s_at	TPM1	9.76012e-05	10.7764	11.6496
235501_at		9.8175e-05	6.86025	8.92364
1556129_at	LOC642533	9.8175e-05	6.37224	6.73027
206392_s_at	RARRES1	9.82541e-05	7.13893	10.1519
211316_x_at	CFLAR	9.85568e-05	7.35724	9.22885
230355_at	40434	9.87449e-05	4.87297	5.76607
224837_at	FOXP1	9.88216e-05	10.3997	11.4333
224610_at	SNHG1	9.8851e-05	10.8219	12.4613
221978_at	HLA-F	9.90422e-05	4.62441	5.91173
229586_at	CHD9	9.90961e-05	7.4954	9.11379
1559064_at	NUP153	9.91913e-05	5.39274	7.34227
232279_at	PHF15	9.92906e-05	4.61673	5.73229
233152_x_at		0.000100098	5.09404	7.19442
49077_at	PPME1	0.000101185	8.45018	9.02527
1556925_at	SMC3	0.000101517	3.47883	4.87551
237671_at		0.000101637	3.44085	4.40336
215016_x_at	DST	0.000101699	9.14779	10.0874
215761_at	DMXL2	0.000101774	4.87771	5.89217
232096_x_at		0.000101857	5.92392	8.03288
212983_at	HRAS	0.000101876	8.03448	8.7168
208738_x_at	SUMO2	0.000102283	11.8423	12.2157
225444_at	tcag7.1228	0.00010263	6.76007	8.17749
233405_at		0.00010273	3.11593	4.43411
202616_s_at	MECP2	0.000102932	5.90951	6.64933
231798_at	NOG	0.000103226	5.2782	9.21604
222061_at	CD58	0.000103294	3.93191	5.53134
201561_s_at	CLSTN1	0.000103589	8.13677	9.00866
225778_at		0.000103886	5.76331	6.82528
219354_at	KLHL26	0.000104239	5.39714	6.08618
213178_s_at	MAPK8IP3	0.000104343	6.74321	7.75655
242060_x_at	PHF11	0.000104944	3.2173	4.97592
212571_at	CHD8	0.000104996	7.20621	7.89495
239549_at		0.000105114	6.01696	7.2844
243993_at		0.000105441	4.56824	6.06472
201764_at	TMEM106C	0.000105878	10.9974	12.0793
203329_at	PTPRM	0.000106194	6.74144	9.4384
231786_at	HOXA13	0.000106551	4.5008	8.54472
219188_s_at	MACROD1	0.000107271	7.01915	8.67992
205548_s_at	BTG3	0.000107347	9.02421	9.81403
221902_at	GPR153	0.000107621	6.79162	7.55736
212081_x_at	BAT2	0.000108174	7.97107	8.72983
200779_at	ATF4	0.000108266	12.2136	12.4514
223111_x_at	ARID4B	0.000108459	7.73678	8.70772
202097_at	NUP153	0.000109279	9.91105	10.8714
220796_x_at	SLC35E1	0.000109373	9.49154	10.6577
229554_at		0.000109454	4.57784	7.51538
209236_at	SLC23A2	0.000109617	7.03795	8.24828
1557315_a_at		0.000109633	5.26426	6.12195
242827_x_at		0.000109719	4.83814	8.1476
239331_at		0.000110007	6.76508	9.14075
227333_at		0.000110107	6.95324	7.39214
209873_s_at	PKP3	0.000110162	7.7071	8.86754
204736_s_at	CSPG4	0.000110355	6.12279	7.78817
227976_at	LOC644538	0.000110366	4.98675	9.29428
1565975_at		0.000110714	4.19795	4.79937
201591_s_at	NISCH	0.000110824	9.11898	10.0545
232565_at		0.000111092	4.51481	5.79471
224414_s_at	CARD6	0.000111093	8.25926	9.61723
209403_at	TBC1D3	0.000111141	7.31403	9.01124
237208_at	WDR61	0.00011121	4.48421	6.35157
230628_at	EP400	0.000111309	5.30629	6.91976
201936_s_at	EIF4G3	0.00011131	8.3454	9.2892
209579_s_at	MBD4	0.000111319	9.7252	11.0097
40472_at	LPCAT4	0.000111425	6.63241	7.4982
1558237_x_at		0.000111559	7.43045	9.09702
35160_at	LDB1	0.000111789	6.62986	7.27621
230143_at	RNF165	0.000111791	6.15513	8.63333
233044_at		0.000111865	6.24127	8.51183
234563_at		0.00011188	5.93918	10.9721
221865_at	C9orf91	0.000111882	5.79175	7.55191
239129_at		0.000111979	2.94381	4.86957
216225_at		0.000112032	3.343	4.34406
208929_x_at	RPL13	0.000112142	13.1109	13.3237
237456_at		0.000112184	5.23461	6.47964
202695_s_at	STK17A	0.000112402	6.30505	8.67466
217763_s_at	RAB31	0.000112636	8.10676	9.57726
237216_at		0.000113149	2.90954	4.22423
218543_s_at	PARP12	0.000113401	8.50787	10.1627
37408_at	MRC2	0.000113549	8.38612	10.0351
240148_at	MSH6	0.000114033	4.61355	5.83727
243502_at	GJC1	0.000114044	4.4716	6.38475
228336_at	PWWP2A	0.000114516	7.91155	8.99213
233114_at		0.000114552	4.59785	5.19245
215978_x_at	LOC152719	0.000114609	10.0683	11.2762
240502_at		0.000114783	3.65645	5.01343
226569_s_at	CHTF18	0.000114797	7.20646	7.76689
243276_at	ALS2CL	0.000115011	5.68742	7.31872
224749_at	ITFG3	0.00011514	7.3092	8.2906
235122_at	HIVEP3	0.000115821	4.1379	5.64936
205569_at	LAMP3	0.000116099	6.85817	10.0103
227660_at	ANTXR1	0.00011612	7.03807	8.50111
235756_at		0.000116328	5.72605	6.47669
1554101_a_at	TMTC4	0.000116457	6.5642	7.86497
203679_at	TMED1	0.000116497	8.22662	8.84462
228144_at	ZNF300	0.000116615	5.39381	7.93481
204747_at	IFIT3	0.000116783	6.88312	9.84233
212680_x_at	PPP1R14B	0.000116838	10.7713	11.2502
214657_s_at	TncRNA	0.000116905	6.68063	9.14759
235867_at	GSTM3	0.000116937	5.80744	6.47385
236149_at		0.000117084	5.00967	7.44718
238782_at		0.000117087	4.74186	5.71406
229900_at	CD109	0.000117259	6.29344	7.4132
244387_at		0.000117393	7.627	11.6693
228235_at	MGC16121	0.000117432	5.16601	6.5224
225655_at	UHRF1	0.000117612	9.82057	11.0795
232210_at		0.000117625	5.87592	7.0877
208636_at	ACTN1	0.000117701	10.9617	11.4736
223486_at	GTPBP8	0.000118225	8.45261	9.36369
209493_at	PDZD2	0.000118524	4.48756	7.851
229678_at	LOC728431	0.000118644	5.80404	6.78734
243988_at		0.000118765	3.28313	4.89415
229466_at	LOC256273	0.000118889	6.00036	6.85456
239489_at		0.000119147	5.3405	6.58057
210163_at	CXCL11	0.000119319	2.96654	5.1029
218397_at	FANCL	0.000119908	8.72016	10.21
221647_s_at	RIC8A	0.000120485	8.86461	9.47396
242509_at		0.000120741	4.79638	6.28137
243509_at		0.00012083	4.81351	6.24158
222314_x_at	EGO	0.000120843	4.49334	6.30126
213947_s_at	NUP210	0.000120873	8.13579	10.4317
205579_at	HRH1	0.000121054	6.01001	6.87949
238049_at	GRAMD3	0.00012109	4.30839	6.93914
240262_at		0.000121219	4.17685	6.13452
230856_at		0.000121392	4.72124	5.86353
242801_at		0.000121426	4.46322	5.92224
236009_at		0.000122114	5.36073	7.01842
201703_s_at	PPP1R10	0.000122189	7.75589	8.57073
208794_s_at	SMARCA4	0.000122262	9.2565	10.3551
238920_at		0.000122376	5.23926	6.30694
239121_at		0.000122409	5.22158	6.94352
1559039_at	DHX36	0.000122432	5.49627	7.36289
237616_at		0.000122941	3.32851	4.50457
238571_at		0.000123174	5.44721	7.91674
233041_x_at		0.000123595	8.05803	9.11327
237632_at		0.000123835	3.59882	5.74629
236616_at		0.000123866	5.41028	7.08187
233937_at	GGNBP2	0.000123896	3.77163	5.6752
226545_at	CD109	0.000124206	8.09205	10.2043
213288_at	MBOAT2	0.000124267	5.0652	6.8358
208652_at	PPP2CA	0.000124435	11.443	11.8171
241975_at	LOC399959	0.000124891	2.72475	3.7214
243305_at		0.000124971	6.64029	9.19334
218377_s_at	RWDD2B	0.000125155	7.79579	9.29574
205172_x_at	CLTB	0.00012545	7.92332	8.74378
243233_at		0.000125854	4.26042	5.95753
230666_at	tcag7.1238	0.000126077	5.33442	7.29439
224916_at	TMEM173	0.000126279	5.11787	6.16764
242875_at		0.000126651	5.39866	6.26082
243416_at		0.000126917	5.09435	6.63961
232266_x_at	CDC2L5	0.000126935	9.38166	10.8845
236947_at		0.000127546	3.50016	6.36794
218611_at	IER5	0.000127663	9.1296	10.0486
204346_s_at	RASSF1	0.000127691	8.24973	9.08789
213153_at	SETD1B	0.000127808	9.14237	10.0177
204269_at	PIM2	0.000127907	6.40903	7.0292
48659_at	RP5-1077B9.4	0.000128367	7.25356	7.74824
242337_at		0.000128471	5.43334	6.40639
221928_at	ACACB	0.000128549	6.74915	7.33951
1565639_a_at		0.000128676	5.38011	6.43856
222482_at	LOC100131851	0.000128856	7.83241	9.11647
230263_s_at	DOCK5	0.000129038	7.86037	9.05506
209172_s_at	CENPF	0.000129156	6.68354	8.62888
243462_s_at		0.000129387	6.16511	10.675
1560230_at		0.000130386	3.91188	4.20189
203031_s_at	UROS	0.00013089	8.47793	9.70019
224917_at	TMEM49	0.000130933	9.78674	10.811
235956_at	KIAA1377	0.000130961	6.29058	8.56755
206924_at	IL11	0.000131138	4.19612	6.99773
234135_x_at		0.00013118	5.51512	6.41209
206662_at	GLRX	0.000131224	9.43661	10.4388
232586_x_at	LOC100133315	0.000131726	5.89059	7.17879
218928_s_at	SLC37A1	0.000131831	6.1	6.73237
224261_at		0.00013225	5.55697	6.51548
222421_at	UBE2H	0.000132267	8.9804	10.3987
242279_at		0.00013257	3.74853	4.89115
225330_at	IGF1R	0.000132657	8.86159	10.031
240174_at		0.000132847	4.29486	5.48449
234723_x_at		0.000133016	7.94744	9.81274
232746_at	CXCR7	0.000133216	4.30505	7.49336
209661_at	KIFC3	0.000133454	6.34991	7.37965
209800_at	KRT16	0.00013395	5.5231	6.79648
223012_at	UBXN6	0.000133971	8.97181	9.60632
1557432_at	RASAL2	0.000134104	4.2311	6.83032
217502_at	IFIT2	0.000134383	5.95835	7.474
230767_at		0.000134595	5.28508	7.20204
236764_at		0.000135122	4.49802	6.13911
201893_x_at	DCN	0.000135239	6.71687	9.08544
238678_at	tcag7.907	0.000135715	6.35795	7.05863
236594_at	LLGL1	0.000135745	7.94771	8.57139
214059_at	IFI44	0.000135941	3.58402	6.79621
202564_x_at	ARL2	0.000136173	7.50404	8.09318
37012_at	CAPZB	0.000136973	10.4207	11.2365
204675_at	SRD5A1	0.000137054	8.6725	9.46241
228217_s_at	PSMG4	0.000137766	9.2	11.1464
1565579_at		0.000137811	4.67283	6.35324
224673_at	LENG8	0.000138001	6.60555	7.72673
236038_at		0.000138099	4.11176	8.32489
240121_x_at		0.000138101	5.24731	7.86576
238642_at	ANKRD13D	0.00013816	6.39379	7.13003
241990_at	RHOV	0.000138519	6.88005	9.12119
205658_s_at	SNAPC4	0.000138549	7.18502	7.98066
218986_s_at	DDX60	0.000138978	5.23526	8.48146
222810_s_at	RASAL2	0.000139159	7.13027	8.57567
218136_s_at	SLC25A37	0.000139221	6.0397	7.02058
236951_at	NSFL1C	0.000139331	5.56044	6.47939
1555894_s_at	ABBA-1	0.000139408	5.83866	6.54604
225911_at	NPNT	0.000139832	7.63774	10.4997
240052_at	ITPR1	0.000140138	3.66792	6.44207
230792_at	FAAH2	0.000140256	6.01947	7.28576
231005_at		0.000140555	5.75934	7.36512
35201_at	HNRNPL	0.000140613	10.506	11.0184
209225_x_at	TNPO1	0.000140797	10.154	11.0104
222337_at		0.00014122	4.92882	5.77946
232370_at	LOC254057	0.000141301	6.54193	9.10292
206186_at	MPP3	0.00014206	5.97921	6.75196
212359_s_at	KIAA0913	0.000142344	8.04116	8.58309
209889_at	SEC31B	0.000142368	5.39098	6.37177
209654_at	KIAA0947	0.000142414	9.64152	10.6196
227507_at	ZNF592	0.000142761	7.28472	8.18606
208723_at	USP11	0.000143015	9.44994	10.4128
203380_x_at	SFRS5	0.000143191	10.4066	11.2496
222581_at	XPR1	0.000143386	9.0123	9.80598
235746_s_at	PLA2R1	0.000143458	3.69875	5.12269
203921_at	CHST2	0.000144133	4.93567	6.28096
243670_at		0.000144202	4.97389	5.95853
229017_s_at	RIPK5	0.00014451	6.47646	7.96171
201637_s_at	FXR1	0.000144512	10.9706	11.5887
237881_at		0.000144828	5.89973	7.91716
205751_at	SH3GL2	0.000144834	4.94205	9.27344
208165_s_at	PRSS16	0.000145377	3.96274	4.95791
32402_s_at	SYMPK	0.000145463	7.37879	8.25769
212630_at	EXOC3	0.00014547	8.00447	8.89886
1556864_at	TCTN1	0.000145694	5.35202	5.89251
210975_x_at	FASTK	0.000146171	7.99762	8.45503
242335_at	SLC25A37	0.000146361	5.84058	7.39254
235776_x_at	PTPRV	0.000146604	5.66958	6.36691
215398_at		0.000146639	5.81091	6.85677
235692_at	SH3KBP1	0.000146777	6.74155	8.19061
213413_at	GTF2A1L	0.00014678	4.42309	4.98413
206792_x_at	PDE4C	0.000146801	9.7869	11.1341
212988_x_at	ACTG1	0.000146818	13.2659	13.5934
205088_at	MAMLD1	0.000147199	5.2332	7.35966
228081_at	CCNG2	0.000147316	5.83197	6.79874
243586_at		0.000148106	4.62537	8.14395
242663_at	LOC148189	0.000148287	4.69959	5.96072
224583_at	COTL1	0.000148399	6.50485	9.67553
222868_s_at	IL18BP	0.0001486	5.27046	6.21941
203438_at	STC2	0.000149022	8.33068	9.81183
201613_s_at	AP1G2	0.000149151	7.26018	8.14249
217518_at	FER1L3	0.000149384	5.10021	6.51551
208790_s_at	PTRF	0.000149621	5.97365	7.71409
213596_at	CASP4	0.00014985	5.55482	6.79829
222790_s_at	RSBN1	0.000150218	7.12201	8.44071
200063_s_at	NPM1	0.000150869	13.5542	13.8293
222749_at	SUFU	0.000151032	6.30428	7.00238
218243_at	RUFY1	0.000151179	8.90485	9.99377
213214_x_at	ACTG1	0.000151239	13.2597	13.595
236974_at		0.00015176	5.0322	6.04042
1560433_at		0.00015185	4.12752	4.7174
242649_x_at	C15orf21	0.000151863	4.14128	7.61823
229710_at		0.000152331	6.37541	8.16768
244842_x_at		0.000152443	6.60237	7.68154
240168_at	XPO7	0.00015303	3.59872	4.52428
37005_at	NBL1	0.000153539	8.38336	9.46824
203975_s_at	CHAF1A	0.000153674	8.34617	9.32442
215513_at	HYMAI	0.000154448	4.17608	7.68459
218634_at	PHLDA3	0.00015454	5.74637	7.13586
211784_s_at	SFRS1	0.000154668	11.8994	12.4484
222528_s_at	SLC25A37	0.000154823	6.53164	8.38273
206567_s_at	PHF20	0.00015488	7.84115	9.43279
218927_s_at	CHST12	0.000154922	7.36423	8.65902
56821_at	SLC38A7	0.000156136	7.74157	8.81435
208156_x_at	EPPK1	0.000156208	7.51616	9.85457
204019_s_at	SH3YL1	0.000157229	6.06914	8.03474
1554501_at	TSC22D4	0.000157262	4.24714	5.28563
221599_at	C11orf67	0.000157831	7.49368	8.15238
223378_at	GLIS2	0.00015784	8.20231	9.32832
219045_at	RHOF	0.000158099	8.15237	9.41471
1558518_at	MAP3K7IP3	0.00015821	5.52457	6.70785
202694_at	STK17A	0.000158629	5.0337	6.69115
228440_at		0.000158682	4.37163	7.01631
229545_at	FERMT1	0.000158794	6.91474	7.95488
241613_at		0.000158889	5.59076	6.96372
222424_s_at	NUCKS1	0.000159027	9.35918	11.13
232154_at	LOC199800	0.000159172	5.59987	6.9013
220934_s_at	MGC3196	0.000159563	9.90173	10.4657
232225_at		0.000159591	5.47095	6.35154
231329_at		0.000159634	3.4506	6.33419
242662_at	PCSK6	0.000159806	5.60113	7.41434
235496_at	UNQ338	0.00016022	6.42112	7.55556
220349_s_at	FLJ21865	0.000160377	7.12096	8.69544
205120_s_at	SGCB	0.000160686	6.52177	7.26579
209270_at	LAMB3	0.000160823	8.13906	10.8109
200994_at	IPO7	0.000161128	10.4102	11.2901
225544_at	TBX3	0.000161419	8.0085	9.60367
214602_at	COL4A4	0.000161636	3.95998	6.98774
202294_at	STAG1	0.00016167	8.4838	9.1647
201161_s_at	CSDA	0.000162245	8.78289	10.1643
202452_at	ZER1	0.000162367	6.16368	7.09254
230464_at	S1PR5	0.000162557	4.44419	5.53601
212594_at	PDCD4	0.000162827	7.62933	10.3975
209834_at	CHST3	0.000162986	6.57853	7.21864
220711_at		0.000163276	4.89053	6.58623
209064_x_at	PAIP1	0.000163336	9.71126	11.1649
221270_s_at	QTRT1	0.00016404	7.32161	8.17812
204682_at	LTBP2	0.00016409	5.70293	6.95669
229568_at	MOBKL2B	0.00016421	6.04032	8.03471
229389_at	ATG16L2	0.000164488	5.11281	5.89592
228959_at		0.000165289	8.61966	9.88423
236237_at		0.000165379	3.85133	4.59093
227893_at	C9orf130	0.000165496	6.14401	7.43437
219221_at	ZBTB38	0.000165815	9.42513	10.6168
231863_at	ING3	0.000165937	7.06666	9.35429
225959_s_at	ZNRF1	0.00016601	7.53059	8.1756
1556560_a_at	LOC100128071	0.000166384	6.08247	6.98412
202769_at	CCNG2	0.000166491	8.88898	9.98121
201005_at	CD9	0.000166548	8.46487	11.3206
233445_at		0.000167048	6.0586	7.22023
204139_x_at	MZF1	0.000167178	6.73703	7.49207
227809_at	ZC3H6	0.000167199	5.34332	6.52837
219122_s_at	THG1L	0.000167429	6.8874	8.01523
207351_s_at	SH2D2A	0.000168047	6.3455	7.62724
230748_at	SLC16A6	0.000168083	6.73078	10.7418
229611_at	LMLN	0.00016823	6.25905	7.27934
239654_at	CHD9	0.000168268	4.40469	6.64327
221887_s_at	DFNB31	0.000168317	6.01497	7.45042
206117_at	TPM1	0.000168388	6.56416	7.09026
221012_s_at	TRIM8	0.000168638	7.91278	8.91728
1562898_at		0.000169347	3.38381	4.45075
1555913_at	GON4L	0.000169584	6.79706	8.30014
232974_at		0.00016972	4.47026	6.73451
222982_x_at	SLC38A2	0.000169848	12.5719	13.0967
226223_at		0.000170013	9.9886	10.9036
222073_at	COL4A3	0.000170092	3.87909	7.73561
202333_s_at	UBE2B	0.000170152	10.5368	10.971
235142_at	ZBTB8	0.000170415	7.32606	9.44345
237232_at		0.000170446	3.70907	5.02738
220050_at	C9orf9	0.00017061	6.18097	7.41816
232164_s_at	EPPK1	0.000170668	8.03937	10.2153
1569086_at	EML2	0.000170764	5.54863	7.8173
1563010_at		0.000170856	3.17208	4.19302
208818_s_at	COMT	0.000171122	9.25882	10.2867
209974_s_at	BUB3	0.000171126	11.3459	11.9778
1569594_a_at	SDCCAG1	0.000171253	8.06069	9.25301
212776_s_at	OBSL1	0.000171358	6.34035	8.82191
233702_x_at		0.000171457	9.38295	10.4863
225889_at	AEBP2	0.000171611	8.62173	9.93488
224773_at	NAV1	0.000172131	5.01696	7.17982
214902_x_at		0.000172374	7.14562	8.34172
209190_s_at	DIAPH1	0.00017283	9.45233	10.662
241387_at		0.000172872	5.92223	7.96079
226915_s_at	ARPC5L	0.000172925	9.25636	9.78587
218553_s_at	KCTD15	0.000173296	7.02242	7.97198
226675_s_at	MALAT1	0.000173932	11.3996	13.0287
227295_at	IKIP	0.000173996	7.62469	9.55936
235857_at	KCTD11	0.000174392	6.21153	7.17122
214395_x_at	EEF1D	0.000174961	5.9148	7.17731
1556589_at		0.00017541	5.79922	7.87565
224955_at	TEAD1	0.000176388	10.2371	11.493
1570173_at	INTS7	0.000176526	3.09136	4.6529
235149_at	PGM2L1	0.000176572	5.37686	7.23493
220160_s_at	KPTN	0.000176806	7.2263	8.27413
1557409_at		0.000176931	6.49385	8.1131
214052_x_at	BAT2D1	0.000177303	6.25054	7.71939
235591_at	SSTR1	0.000177324	5.64951	8.24273
220661_s_at	ZNF692	0.000177467	7.72574	9.21333
242756_at		0.000177814	4.89749	5.95733
228152_s_at	DDX60L	0.000178098	6.6039	9.46683
244511_at		0.000178252	3.15498	4.35091
212086_x_at	LMNA	0.000178376	9.88681	10.574
204771_s_at	TTF1	0.000179673	8.25885	9.63965
226154_at	DNM1L	0.000179696	10.2286	11.0261
241777_x_at		0.000179846	3.5188	4.43614
235989_at		0.00017994	6.00607	6.86554
239605_x_at		0.000180136	3.28561	5.24819
1562235_s_at		0.000180283	3.9458	6.82605
209352_s_at	SIN3B	0.000180482	6.09207	7.32963
54970_at	ZMIZ2	0.000180746	9.14022	9.78241
204706_at	INPP5E	0.000181588	7.2569	8.36734
224923_at	TTC7A	0.000181624	6.59619	7.20593
204106_at	TESK1	0.00018177	7.41249	8.09796
243484_x_at		0.000181883	5.11784	6.01924
210266_s_at	TRIM33	0.00018234	9.79075	10.8528
228723_at		0.000182773	6.35412	8.36709
240594_at		0.000183195	3.94258	6.54686
214251_s_at	NUMA1	0.000183474	4.66063	5.46672
242121_at	RNF12	0.000183517	7.89101	11.1704
225505_s_at	FAM113A	0.00018378	7.53198	8.57719
203153_at	IFIT1	0.000183929	7.54617	11.7403
211161_s_at	COL3A1	0.000183982	2.85203	5.2823
219381_at	C5orf42	0.000184282	4.08453	5.8888
228176_at	S1PR3	0.000184605	5.2565	6.74341
218650_at	DGCR8	0.000184891	7.1133	7.98458
208174_x_at	ZRSR2	0.000185096	7.10657	8.56042
205600_x_at	HOXB5	0.000185136	5.53333	6.27432
229795_at		0.000186	6.76293	9.75083
230503_at		0.000186295	5.20403	6.57811
226132_s_at	MANEAL	0.000186369	6.86489	8.25045
226869_at	MEGF6	0.000186786	5.09046	8.52992
226363_at	ABCC5	0.000187277	6.36381	8.00194
205780_at	BIK	0.00018784	7.76164	9.7786
244022_at		0.000188029	4.66178	6.84338
215615_x_at		0.000188816	4.35247	4.91662
210840_s_at	IQGAP1	0.000188876	9.24174	10.3762
229164_s_at	ABTB1	0.000188931	6.38127	7.38809
228868_x_at	CDT1	0.000189013	8.4246	9.36493
231970_at	C14orf118	0.000189112	5.82857	6.98404
219105_x_at	ORC6L	0.000189179	9.89366	11.3165
227303_at	ANKS3	0.000189312	6.62023	7.23253
242761_s_at	ZNF420	0.000189678	6.77472	8.22094
226158_at	KLHL24	0.000189805	7.39416	8.85278
200088_x_at	RPL12	0.000190218	13.5063	13.8139
232281_at	LOC148189	0.000190759	5.68146	6.92118
239637_at		0.000190996	5.53178	6.22533
210463_x_at	TRMT1	0.000191398	7.68414	8.89935
1553909_x_at	FAM178A	0.000191526	5.44936	6.90965
209932_s_at	DUT	0.000191788	11.2308	11.7611
200962_at	RPL31	0.000191928	8.0744	9.80366
215907_at		0.00019263	6.59934	7.52471
226208_at	ZSWIM6	0.000192828	8.72592	9.54928
241930_x_at	LOC442113	0.000192974	4.92167	5.90574
203828_s_at	IL32	0.000193265	7.84301	8.57737
1568883_at		0.000193583	3.00824	3.54285
230337_at	SOS1	0.000193604	5.51069	7.95769
229797_at	MCOLN3	0.000193828	4.14763	7.03747
242389_at		0.000193855	7.15493	9.64645
205011_at	VWA5A	0.000194117	6.19844	7.6281
242144_at		0.000194301	3.89251	5.64531
202574_s_at	CSNK1G2	0.000194449	7.91419	9.05768
241788_x_at		0.000194527	3.89634	4.64657
221954_at	C20orf111	0.000195296	7.03643	7.42758
214453_s_at	IFI44	0.000195542	5.16214	9.59443
226757_at	IFIT2	0.000196293	7.16009	10.9012
232235_at	DSEL	0.00019669	4.1075	7.49067
212427_at	KIAA0368	0.00019688	5.43701	6.99137
226964_at		0.000196979	5.52571	6.70568
242824_at		0.000197065	7.00909	8.54061
219305_x_at	FBXO2	0.000197582	7.80083	8.92891
204159_at	CDKN2C	0.00019778	9.55456	10.6835
210758_at	PSIP1	0.000198299	7.76071	8.85268
219251_s_at	WDR60	0.000198434	6.88821	8.53961
212285_s_at	AGRN	0.000198782	7.99565	8.62079
212185_x_at	MT2A	0.000199778	11.1872	13.2195
226279_at	PRSS23	0.000200055	8.65474	9.43441
227796_at	LOC643836	0.000200067	8.4999	9.67665
235608_at		0.00020012	6.29663	7.17014
238430_x_at	SLFN5	0.000200459	8.02574	9.53144
239005_at		0.000200575	5.73356	7.50444
218410_s_at	PGP	0.000200825	5.95038	6.64015
235152_at		0.000200841	5.25491	7.22828
218055_s_at	WDR41	0.000201421	7.50531	9.05694
214651_s_at	HOXA9	0.000201715	4.82925	8.5587
221918_at	PCTK2	0.000201796	9.00302	9.69335
1563147_at		0.000202158	3.43792	4.5476
214271_x_at	RPL12	0.000202273	12.7587	13.116
1560119_at	LOC389634	0.000202329	3.64443	4.02472
1557170_at	NEK8	0.000202443	6.50413	7.53889
201010_s_at	TXNIP	0.000202635	8.35905	10.2043
203255_at	FBXO11	0.000202716	8.25126	9.86307
232350_x_at	GPR161	0.000202964	5.46089	6.49725
222455_s_at	PARVA	0.000203035	5.58133	8.35371
212439_at	IHPK1	0.000203474	7.93766	8.75007
225117_at	KIAA1267	0.000204091	8.96103	9.38421
226979_at	MAP3K2	0.000204236	9.43647	10.4324
237923_at		0.000204294	2.80176	3.8283
1562946_at		0.000204308	4.74592	5.68481
228662_at	SOCS7	0.000204386	8.32673	8.87441
224254_x_at		0.000204556	7.17562	9.1349
215358_x_at	ZNF37B	0.000205496	5.28077	6.75156
202573_at	CSNK1G2	0.000205508	8.80396	9.56182
224828_at	CPEB4	0.000205533	7.30123	8.34099
212317_at	TNPO3	0.000205574	9.11451	9.59248
202901_x_at	CTSS	0.000205953	3.96088	7.91879
204364_s_at	REEP1	0.000206753	5.87055	8.98272
236551_at	ZNF311	0.000207071	4.97038	6.54596
242270_at		0.000207087	4.37616	5.14879
239478_x_at		0.000207383	4.42586	5.4545
203627_at	IGF1R	0.000207919	7.45807	8.5623
240245_at		0.000208077	3.98957	5.01381
222052_at	C19orf54	0.000208358	6.90466	8.56643
219092_s_at	IPPK	0.000208883	6.51309	7.41393
230209_at		0.000209057	5.96972	6.66105
225722_at		0.00020911	7.40126	8.44678
1557551_at		0.000209125	3.87753	4.99222
52005_at	WIZ	0.000209217	7.54315	8.19433
236703_at		0.000209596	6.08738	7.26389
1555864_s_at	PDHA1	0.000209631	10.2135	11.3881
1557064_s_at	HGSNAT	0.000209932	5.07207	6.01974
234084_x_at		0.000210029	6.4977	7.96919
218412_s_at	GTF2IRD1	0.000210216	8.79558	9.9973
225814_at	XRN1	0.000210775	8.65301	9.98249
242271_at	SLC26A9	0.000210967	5.56977	7.98304
209169_at	GPM6B	0.00021128	4.78721	6.47771
203879_at	PIK3CD	0.000211658	6.64078	7.5778
232333_at		0.000211956	5.45918	6.03636
224999_at		0.00021202	9.52746	10.7673
240318_at	AFMID	0.000212092	5.76925	5.93182
230696_at		0.000214122	5.67937	7.5317
213591_at	ALDH7A1	0.00021413	5.72426	6.93646
209758_s_at	MFAP5	0.000214255	5.46446	9.29153
214641_at	COL4A3	0.000214604	4.2554	4.80187
1557555_at		0.000214773	4.88832	5.46523
223062_s_at	PSAT1	0.000214958	11.4772	12.1967
242625_at	RSAD2	0.000215	3.49156	5.89354
219147_s_at	C9orf95	0.00021526	6.65495	9.25311
226716_at	PRR12	0.000215485	5.78902	6.81465
226299_at	PKN3	0.000215814	7.58335	8.94833
215169_at	RP11-345P4.4	0.00021638	5.101	6.46618
1557809_a_at		0.000216492	5.38253	7.40219
240099_at		0.000217166	4.56633	5.49607
64942_at	GPR153	0.000217193	7.59201	8.40586
201673_s_at	GYS1	0.000217568	6.60113	7.93933
212958_x_at	PAM	0.000217658	10.3539	11.2184
208812_x_at	HLA-C	0.000218272	10.9311	12.5786
210943_s_at	LYST	0.000218552	5.82321	6.54796
223218_s_at	NFKBIZ	0.000218674	9.8056	10.9373
202841_x_at	OGFR	0.00021922	7.80197	8.32229
242358_at		0.00021944	4.33196	8.2931
213007_at	FANCI	0.000220005	9.81749	11.1843
212155_at	RNF187	0.000220274	9.70771	10.6171
243073_at		0.000220676	3.52662	4.32736
208610_s_at	SRRM2	0.000220722	10.1299	11.6357
1557507_at		0.000220824	4.20788	5.35967
1568854_at	LOC100133205	0.000221562	2.80948	3.88978
219798_s_at	MEPCE	0.000221699	8.59003	9.4793
1566671_a_at	PDXK	0.000222701	6.3212	7.62183
212320_at	TUBB	0.000223323	11.6316	12.1425
212992_at	AHNAK2	0.000223857	6.23502	8.27571
203373_at	SOCS2	0.000223949	4.25302	5.56721
232710_at		0.000224229	6.074	7.7871
1557521_a_at		0.000224539	6.03442	6.91761
214114_x_at	FASTK	0.000224696	9.15973	9.92926
1562863_at		0.000224813	4.27839	5.27271
228914_at		0.00022511	6.28769	6.85882
213700_s_at		0.000225518	6.32538	8.2144
227959_at		0.000226239	6.66007	7.64067
225586_at	WDR85	0.000227047	7.20294	7.6181
238752_at		0.000227156	4.14675	5.18903
227576_at		0.000227165	6.40247	9.09515
1557478_at		0.000227736	5.64792	7.0627
1559436_x_at		0.000227855	8.12606	9.21978
215545_at		0.000228357	5.90289	7.96563
211375_s_at	ILF3	0.00022869	9.43778	10.149
239525_at	CTTNBP2NL	0.000228994	4.84017	5.73863
223716_s_at	ZRANB2	0.000229384	9.75825	11.1097
201757_at	NDUFS5	0.000229459	12.2117	12.6977
232759_at		0.000230569	4.37444	6.05861
213394_at	MAPKBP1	0.000231612	6.54139	7.64471
244204_at		0.000231646	3.38636	4.45173
213890_x_at	RPS16	0.000232097	13.7618	13.8933
203218_at	MAPK9	0.000232209	8.86535	9.91217
205178_s_at	RBBP6	0.000232746	8.64411	10.673
225227_at		0.000233566	9.39663	10.0439
229303_at		0.000234016	6.75355	8.35228
215067_x_at	PRDX2	0.000234223	7.29378	9.11254
222446_s_at	BACE2	0.000234288	8.39573	9.70107
204558_at	RAD54L	0.000234827	7.32869	8.40046
229103_at	WNT3	0.000234898	5.65014	7.48447
215212_at		0.000234901	3.62944	5.73892
208965_s_at	IFI16	0.000234948	4.47317	8.06082
1569409_x_at		0.000235142	7.28948	8.45983
46270_at	UBAP1	0.000235649	7.77828	8.46976
236969_at		0.000235699	4.41315	6.65608
236495_at		0.000235732	3.28139	4.11703
243112_at		0.000236092	4.69553	6.07526
212923_s_at	C6orf145	0.000236338	8.43977	9.20644
202235_at	SLC16A1	0.000236588	7.16321	9.05353
238076_at	GATAD2B	0.000237215	6.98407	8.66809
239090_at	FAM161A	0.000237341	3.20454	4.6357
239784_at		0.000237409	5.53778	7.92231
237568_at		0.000237575	5.25297	6.01573
201218_at	CTBP2	0.000237645	8.86653	9.6559
221901_at	LL22NC03-75B3.6	0.000238038	5.933	6.80215
219152_at	PODXL2	0.000238771	6.07808	7.14637
202220_at	KIAA0907	0.000238789	9.43682	10.9158
206926_s_at	IL11	0.000239031	5.72721	6.50733
1554545_at	APOBEC4	0.000239214	3.21522	3.53661
226103_at	NEXN	0.000239938	6.28148	8.91579
1562201_x_at		0.000240406	2.94994	3.51286
1558116_x_at	RECK	0.000240471	5.51977	7.00361
244150_at		0.000240551	4.05393	4.51952
240159_at	SLC15A2	0.00024109	2.93133	3.4994
204678_s_at	KCNK1	0.000242235	6.70203	8.18046
218346_s_at	SESN1	0.000242677	6.88862	8.5802
244153_at	ZNF207	0.000243027	6.51359	7.90562
226342_at	SPTBN1	0.000243776	8.82031	9.36986
226638_at	ARHGAP23	0.000243837	7.01262	8.48969
215845_x_at		0.000243989	5.19135	5.80238
236742_at		0.000244073	5.80387	6.53027
231931_at	PRDM15	0.000244356	6.33548	7.75647
239934_x_at		0.000244469	4.95851	7.79466
226445_s_at	TRIM41	0.000244584	7.78193	9.13905
214978_s_at	PPFIA4	0.000244663	5.76867	7.24331
229414_at	PITPNC1	0.000244733	5.09514	5.95058
226248_s_at	KIAA1324	0.000244936	5.36035	6.80868
212153_at	POGZ	0.000245383	8.2514	9.1047
230548_at		0.000245587	5.58048	6.87658
201263_at	TARS	0.000245634	11.2895	11.9431
31846_at	RHOD	0.000245943	9.39117	10.0307
215071_s_at	HIST1H2AC	0.000246071	9.74199	11.5366
225916_at	ZNF131	0.000246554	7.74927	8.81709
204255_s_at	VDR	0.000246741	5.29364	8.05166
218068_s_at	ZNF672	0.000247252	7.69844	8.63704
236371_s_at	TGS1	0.00024744	4.40569	5.19052
1565608_at		0.000247455	3.21496	4.38696
227657_at	RNF150	0.000247636	5.12279	8.7908
216342_x_at	LOC100128140	0.000247907	12.009	12.5569
226465_s_at	SON	0.00024834	10.4477	11.4052
214150_x_at	ATP6V0E1	0.000249278	10.7971	11.4126
218266_s_at	FREQ	0.00024968	5.90273	6.58238
228271_at		0.000250087	6.53555	8.01881
224817_at	SH3PXD2A	0.000250552	8.90599	9.41614
230629_s_at	EP400	0.000250659	7.1127	8.91205
202856_s_at	SLC16A3	0.000251075	9.35615	10.031
216060_s_at	DAAM1	0.000251379	7.61632	8.90444
203366_at	POLG	0.000251638	7.26936	8.13234
212303_x_at		0.000251712	7.30365	7.87939
242325_at	YWHAH	0.00025201	4.10366	4.8645
212561_at	DENND5A	0.000252839	8.86459	9.36375
1553172_at	ZNF777	0.000253343	6.88908	7.50538
218310_at	RABGEF1	0.000253496	7.99144	9.3468
1554199_at	PTPRO	0.000253962	3.21996	4.46873
233914_s_at	SBF2	0.00025405	4.44721	5.8395
203143_s_at	KIAA0040	0.000254136	5.38325	6.76171
233877_at		0.000254717	6.01278	7.4194
232070_at	ZNF131	0.000254791	4.05081	4.45061
201655_s_at	HSPG2	0.00025501	8.51686	9.24659
216524_x_at		0.000255768	7.31138	8.19893
1558791_at	LOC286467	0.000255925	4.00551	5.4311
244502_at		0.000256672	3.70589	4.83778
228348_at	LINS1	0.000257655	7.02334	8.06449
244881_at	LMLN	0.000257886	6.24369	8.57757
223305_at	TMEM216	0.000258046	7.67679	8.40189
200979_at	PDHA1	0.000258756	8.15081	9.65978
208246_x_at		0.000259592	9.788	11.1023
[truncated: 7,506 more rows]
